# Supplementary material for: The Peripheral Olfactory Repertoire of the Lightbrown Apple Moth, Epiphyas postvittana
Source: PLoS One. 2015 May 27;10(5):e0128596. doi: 10.1371/journal.pone.0128596 (PMC4446339; doi:10.1371/journal.pone.0128596)
Supplement: S1 Dataset — (XLSX) [file pone.0128596.s001.xlsx]

## Sheet: Sheet1
CXEs			OBPs			ORs
Gene	Accession #		Gene	Accession #		Gene	Accession #
ApolODE	AAM14415		AconABPX	AFD34174		BmorOR1	NP_001036875
ApolPDE1	AY866480.1		AipsOBP1	AGR39564		BmorOR3	BAD89567
ApolPDE2	AY866481.1		AipsOBP2	AGR39565		BmorOR4	BAD89568
Bmae32	BGIBMGA004205		AipsOBP3	AGR39566		BmorOR5	BAD89569
Bmae33	BGIBMGA004206		AipsOBP4	AGR39567		BmorOR6	BAD89570
Bmae35	BGIBMGA004229		AipsOBP5	AGR39568		BmorOR7	CAI43913
Bmae36	BGIBMGA004683		AipsOBP6	AGR39569		BmorOR8	BAH66308
Bmae40	ACB12414		AipsOBP7	AGR39570		BmorOR9	NP_001116805
Bmae41	ACE62801		AipsPBP1	AFM36756		BmorOR10	DAA05970_TPA
Bmbe2	ACE62800		AipsPBP2	AFM36757		BmorOR10S	NP_001116810
Bmcce-7	NM_001195464.1		AipsPBP3	AFM36758		BmorOR11	BAH66310
Bmie1	ABY57298		AperABPX	CAA05509		BmorOR12	BAH66311
Bmie2	ACD03181		ApisGOBP1	AFM36759		BmorOR13	BAH66312
Bmun1	ABF51336		ApisGOBP2	AFM36760		BmorOR14	BAH66313
Mbra-EST	AAR26516		ApolPBP	P20797		BmorOR15	NP_001091789
SexiCXE13	HQ116560.1		BmorABPX	NP_001037500		BmorOR16	BAH66314
SlittCXE1	ABH01081		BmorGOBP1	NP_001037496		BmorOR17	BAH66315
SlittCXE2	ACV60229		BmorGOBP2	NP_001037498		BmorOR18	BAH66316
SlittCXE3	ACV60230		BmorOBP7	BGIBMGA008356		BmorOR19	DAA05977_TPA
SlittCXE4	ACV60231		BmorOBP8	BGIBMGA008355		BmorOR20	BAH66317
SlittCXE5	ACV60232		BmorOBP11	BGIBMGA008354		BmorOR21	BAH66318
SlittCXE6	ACV60233		BmorOBP15	BGIBMGA008352		BmorOR22	BAH66319
SlittCXE7	ACV60234		BmorOBP17	BGIBMGA008351		BmorOR23	BAH66320
SlittCXE8	ACV60235		BmorOBP18	BGIBMGA008474		BmorOR24	BAH66321
SlittCXE9	ACV60236		BmorOBP22	BGIBMGA002630		BmorOR25	BAH66322
SlittCXE10	ACV60237		BmorOBP23	BGIBMGA002629		BmorOR26	BAH66323
SlittCXE11	ACV60238		BmorOBP25	BGIBMGA002627		BmorOR27	BAH66324
SlittCXE12	ACV60239		BmorOBP26	BGIBMGA002666		BmorOR28	BAH66325
SlittCXE13	FJ652456.1		BmorOBP27	BGIBMGA002626		BmorOR29	BAH66326
SlittCXE14	ACV60241		BmorOBP29	BGIBMGA010039		BmorOR30	NP_001091786
SlittCXE15	ACV60242		BmorOBP30	BGIBMGA010011		BmorOR32	BAH66328
SlittCXE16	ACV60243		BmorOBP31	BGIBMGA010010		BmorOR33	NP_001103623
SlittCXE17	ACV60244		BmorOBP32	BGIBMGA009290		BmorOR34	NP_001103624
SlittCXE18	ACV60245		BmorOBP33	BGIBMGA009291		BmorOR35	NP_001103476
SlittCXE19	ACV60246		BmorOBP34	BGIBMGA009292		BmorOR36	BAH66333
SlittCXE20	ACV60247		BmorOBP36	BGIBMGA009352		BmorOR37	NP_001104799
SlittCXE21	AEL33694		BmorOBP37	BGIBMGA009366		BmorOR38	NP_001103477
SlittCXE23	AEL33696		BmorOBP38	BGIBMGA013247		BmorOR39	BAH66336
SlittCXE24	AEL33697		BmorOBP39	BGIBMGA000225		BmorOR40	BAH66337
SlittCXE25	AEL33698		BmorOBP40	BGIBMGA011298		BmorOR41	NP_001091787
SlittCXE26	AEL33699		BmorOBP41	BGIBMGA011276		BmorOR42	BAH66338
SlittCXE27	AEL33700		BmorOBP42	BGIBMGA011433		BmorOR44	BAH66339
SlittCXE28	AEL33701		BmorOBP43	BGIBMGA011432		BmorOR45	NP_001104798
SlittCXE29	AEL33702		BmorOBP44	BGIBMGA010425		BmorOR46	BAH66341
SlittCXE30	AEL33703		BmorPBP	NP_001037494		BmorOR47	NP_001104818
SlituCXE13	HQ116556.2		BmorPBP2	CAL47308		BmorOR49	BAH66343
Snon-EST	ABH01082		BmorPBP3	NP_001077095		BmorOR49J	ACH69152
			CpomGOBP1	AFP66957		BmorOR50	BAH66345
			CpomGOBP2	AFP66958		BmorOR51	BAH66346
			CpomGOBP3	AFP66959		BmorOR53	BAH66347
			CsupABPX	AGK24582		BmorOR54	BAH66348
			CsupOBP1	AGK24577		BmorOR55	BAH66349
			CsupOBP2	AGK24578		BmorOR56	BAH66350
			CsupOBP3	AGK24579		BmorOR57	BAH66351
			CsupOBP4	AGK24580		BmorOR58	BAH66352
			CsupOBP5	AGK24581		BmorOR59	BAH66353
			CsupOBP 1	AGM38606		BmorOR60	BAH66354
			CsupOBP 2	AGM38613		BmorOR61	BAH66355
			CsupOBP 3	AGM38605		BmorOR62	BAH66357
			CsupOBP 4	AGM38609		BmorOR63	BAH66358
			CsupOBP 5	AGM38612		BmorOR64	BAH66359
			CsupOBP 6	AGM38610		BmorOR65	BAH66360
			DhouOBP1	AII00967		BmorOR66	BAH66361
			DhouOBP2	AII00968		BmorOR67	BAH66362
			DhouOBP3	AII00969		BmorOR68	BAH66363
			DhouOBP4	AII00970		BmorOrco	NP_001037060
			DhouOBP5	AII00971		CpomOR1	AFC91711
			DhouOBP6	AII00972		CpomOR3	AFC91713
			DhouOBP7	AII00973		CpomOR4	AFC91714
			DhouOBP8	AII00974		CpomOR5	AFC91715
			DhouOBP9	AII00975		CpomOR6	AFC91716
			DhouOBP10	AII00976		CpomOR7	AFC91717
			DhouOBP11	AII00977		CpomOR9	AFC91718
			DhouOBP12	AII00978		CpomOR10	AFC91719
			DhouOBP13	AII00979		CpomOR11	AFC91720
			DhouOBP14	AII00980		CpomOR12	AFC91721
			DhouOBP15	AII00981		CpomOR14	AFC91722
			DhouOBP16	AII00982		CpomOR15	AFC91723
			DhouOBP17	AII00983		CpomOR16	AFC91724
			DhouOBP18	AII00984		CpomOR17	AFC91725
			DhouOBP19	AII00985		CpomOR18	AFC91726
			DhouPBP2	AII00986		CpomOR19	AFC91727
			DkikOBP1	AII00987		CpomOR20	AFC91728
			DkikOBP2	AII00988		CpomOR21	AFC91729
			DkikOBP3	AII00989		CpomOR22	AFC91730
			DkikOBP4	AII00990		CpomOR23	AFC91731
			DkikOBP5	AII00991		CpomOR24	AFC91732
			DkikOBP6	AII00992		CpomOR26	AFC91734
			DkikOBP7	AII00993		CpomOR27	AFC91735
			DkikOBP8	AII00994		CpomOR28	AFC91736
			DkikOBP9	AII00995		CpomOR29	AFC91737
			DkikOBP10	AII00996		CpomOR30	AFC91738
			DkikOBP11	AII00997		CpomOR31	AFC91739
			DkikOBP12	AII00998		CpomOR32	AFC91740
			DkikOBP13	AII00999		CpomOR33	AFC91741
			DkikOBP14	AII01000		CpomOR34	AFC91742
			DkikOBP15	AII01001		CpomOR35	AFC91743
			DkikOBP16	AII01002		CpomOR36	AFC91744
			DkikOBP17	AII01003		CpomOR37	AFC91745
			DkikOBP18	AII01004		CpomOR38	AFC91746
			DkikOBP19	AII01005		CpomOR40	AFC91748
			DkikOBP20	AII01006		CpomOR41	AFC91749
			DkikOBP21	AII01007		CpomOR42	AFC91750
			DkikOBP22	AII01008		CpomOrco	AFC91712
			DkikOBP23	AII01009		HvirOR3	CAD31852
			DkikPBP2	AII01010		HvirOR6	CAD31948
			HarmOBP1	AEB54580		HvirOR7	CAD31853
			HarmOBP2	AEB54586		HvirOR8	CAD31949
			HarmOBP3	AEB54582		HvirOR9	CAD31950
			HarmOBP4	AEB54584		HvirOR10	CAG38111
			HarmOBP5	AEB54581		HvirOR11	CAG38112
			HarmOBP6	AEB54587		HvirOR12	CAG38113
			HarmOBP7	AEB54591		HvirOR13	CAG38114
			HarmOBP8	AEB54589		HvirOR14	CAG38115
			HarmOBP9	AEB54592		HvirOR15	CAG38116
			HarmOBP13	AEB54588		HvirOR16	CAG38117
			HarmOBP15	AEB54590		HvirOR17	CAG38118
			HarmPBP1	AEB54585		HvirOR18	CAG38119
			HarmPBP2	AEB54583		HvirOR19	CAG38120
			HvirABPX1	CAA05508		HvirOR20	CAG38121
			HvirABPX2	ACX53792		HvirOR21	CAG38122
			HvirGOBP1	Q27226		HvirOrco	CAD31851
			HvirGOBP2	Q27288
			HvirOBP1	ACX53747
			HvirOBP2	ACX53711
			HvirOBP3	ACX53795
			HvirOBP4	ACX53756
			HvirOBP5	ACX53696
			HvirOBP6	ACX53819
			HvirPBP	Q27388
			LdisPBP1	AAC47913
			LdisPBP2	AAC47914
			MbraGOBP2	AAC05703
			MbraPBP1	AAC05702
			MbraPBP2	AAC05701
			MbraPBP4	AAL66739
			MsexABPX1	AAF16697
			MsexABPX2	AAF16699
			MsexGOBP1	AAA29315
			MsexGOBP2	P31419
			MsexPBP	AAF16715
			MsexPBP2	AAF16710
			MsexPBP3	AAF16702
			PxylABPX	BAD52263
			SexiABPX	AGP03461
			SexiGOBP1	ACY78412
			SexiOBP2	AGH70098
			SexiOBP5 1	AFM77983
			SexiOBP5 2	AGH70101
			SexiOBP6 1	AFM77984
			SexiOBP6 2	AGH70102
			SexiOBP7	AGH70103
			SexiOBP8 1	AGH70104
			SexiOBP8 2	AGP03454
			SexiOBP9	AGP03455
			SexiOBP10 1	AGP03456
			SexiOBP10 2	AGH70106
			SexiOBP11 1	AGH70107
			SexiOBP11 2	AGP03457
			SexiOBP12	AGP03458
			SexiOBP13	AGP03459
			SexiOBP14	AGP03460
			SexiOBP 1	ADY17884
			SexiOBP 2	AGH70105
			SexiOBP 3	ADY17886
			SexiOBP 4	ADY17885
			SexiPBP1	AAS46620
			SexiPBP2	AAS55551
			SexiPBP3	ACY78413
