# Supplementary material for: The Peripheral Olfactory Repertoire of the Lightbrown Apple Moth, Epiphyas postvittana
Source: PLoS One. 2015 May 27;10(5):e0128596. doi: 10.1371/journal.pone.0128596 (PMC4446339; doi:10.1371/journal.pone.0128596)
Supplement: S3 Dataset — (TXT) [file pone.0128596.s003.txt]

>EposOR1
ATGGATGTATTCAATTTAAAATACATGCGAATGATTCGGTTTACGCTGAGGTCTATCGGTGCATGGCCAAGCCATGAGTTCGAGGATGTTCCTGCCACGAAACTGACGCTATTGTCAAGCTATAGTTACACTTGTTTCTTGTGTATAATCTGCTGTTTCGGGACAATCGCACAGATCGCGTACTTGATTACAAACCAGGGTATTCTGGGGTTCATCGACTTGGGACAAACGTACTTGACCGTCTTGATGTGTTTCGTGTATATCCAAAGAACGATGCTGCCCTTACAAACGTCCTATCAAGCCGAAATAATAGAATTTTCCACAAAATTTCATCTTATGTACCACAAGAATGAGACAGAGTTTGCTGCGAAGATGCATAACAAAGTCAAAAGAATTTGTGAAATCGTCACCGGAATCCAACACCTGCAGATTTATTATGTCCTCGTCATGTACAATATTGCACCTCTTTATAGTAACTTTAAGTCCGGAATGCTCAGTTCAGAAAAACCCATCAATGGTACTTACGAACATTCTGTCTACTACGTTTTACCATTTGACCACAACAATGAGGTTTGGTACCCCGTTGTAGGTTTATACAATTTTTACGTCTCATACAATTTGGGTGCTATGTTTTCGTGCCACGATCTTCTTATCAGCGTCTATGTGTTCCACATTTGGGGACATTTGAATATTTGTGAGCACAACTTGAACAACTTCCCGCGACCAAGTATAACTAGAAATTCCAAAACCGTTCCACTGCGGTACTCTGCTGAAGAAAACAAAAAAGTCGCCGCTGGGTTAAAGGAGATTATCATTCACTACATAATGATAAAGAAGTTCGTAGAGAAAACTTCAAACACGTATAGCGTCACGTTGTGTTTTTACTACGGTTTTCACATGGTAGCGGAGTGCATTTTGCTGCTGCAATGTTCTACGCTGGAGGTTGAAGCATTGGCAAAATACGGTTTCTTGACGGTGGCAGTATATCAAGAATTAATCCAATTATCAGTGGTGTTCGAGCTTATTTACGCCAAAGGTACTTCTCTAATTGACGCAGTGTACGGCCTGCCATGGGAGTGTATGGACAACAGCAGCAGACGCACGGTGCTGATCCTGCTGCAGATCGTGCAGCAGCCGCTGTCACTGAAAGCCTGCGGCATGGTGCCCGTCGGCATCCAGACTATGCAGGCGATTTTGAAAGGATCGTTCTCATATTTCCTGATGCTGAGAACATTTGCAAATCAG
>EposOR3
ATGGAAGAGACCATCCAAGTGTTCCACCGCGTCCTCTCCTGCGCAGGAGTCACCATCTACGCCAAGAACAACTGGGACTCCAAGCTCTGGCTCACCTTACAAGTCTTCAACGTCATCATAGGCTTCTTCACCATCGTCTTCACGACTTGCTTCGTCATCATCAACGTCTCTGACATCCTCGTATGCATACAAGGCGCCTGCATTTGGACCACCGGCCTTATAATGTTCATCTCCTTCGTCGTCTGTTTACTTTTCCGCAAACAATTCCGATTATTCCTCAACGAAATGGGTTTCAGAGACTCCATGCTAGAAATGCCGTTAATTAAATATGTTTTGAAATTAGAAAGCGGTGGGAAACTGAATGAATTGAAAGGGATGGTTGTTACGTCCCAGGAGAAATTACTGAAACTAACCAGGGTTTTGTTAAAAACTTACGTCGGTAGCGTGTGGCTGTGTGCTTCTTTGTACTTGGGCGATTCCATCTACCAAATGATTACGCGAGAGGACGATTCTCTGAGGCTCATAGGCTTTGACATGTGGATACCGTGGAGCCTGCAAAATGTCAACGTGTACATCGCCACATTCATTTTCAACGCGTACTCCGGATATTTGTGTTGCATCGCATACCCAGGTCTCCAGCTAACAATAATCTTGCTGGTCGGCCAGACCATCAGGCAGCTGCGGATCCTGACCTTCATACTCCTCAACCTGGATGAACTGGCTCTGGAGATCGTAGGACAAAGGGGAGAGAGCTGGCAGGAGCATTGCACAGAAATACTGACGCAGTGTGTCGACCATTATATTAAGATTAAACGTTTCAGCAACAAACTAAACGTGATATGCCAGCCCTTCTACTTGGCGCTCATCCTGGACGCCATTTTGCTAGTCTGTGTGTGCTCCGTGAAGATTGCCATCTCGGACAAATCGGCACCTGACACTATGAAGTACTATATCCACGAGTTTTGTTTCATTCTGGTCGTACTTATGTTCTGCTTGCTGGGACAACAAGTTGCGAACGAATCGCAGCAGTTGGAGGCAGCTGTCACAGAGAAATGGTACATATTCGATAGAACGCACAAGACCCACGTACGCATATTCAAGATGGCGCTCAGCCAGCGTATGCCCATTTACATATTTGGGTCCATTACGCTGTCCGCACCCACTTTTACTTGGTTTTTAAGAACCGGAATGTCCTTCTTCACTTTGGTCATGTCAGTGTTTGATGAAAAC
>EposOR4
ATGATAAAATTCCTTCTGGACAAGCTTGAAAACCCAAAACGTCCTTTACTCGGACCAAATGTGAAAGCCTTACAATTTTGGGGTTTGCTCCTCCCAAAAAACCAAACCATGAGATATTTCTACATGCTCCTGCATTTCAGTATTATTTACTTCACTGCCACTGAATACGTGGATATTTGGTTCATAAAATCGGACATGAATAAGCTTTTGGAGAATCTAAAAATAACCATGCTGGCAACTGTGAGCGTTATAAAAGTGATGACCTTTCTACTGTTCCAGGAGAAATGGATCAGCATCATAGCTTACGTTACGGAAGCCGATCTGAACCAACGAAAAACTGAGGACGAAATCAACAAATCTATAATCCAGAATGTCAGAGGGTACTGTAGGAAAATCACGTACTGTTACTGGTTCTTGATGTATACTACAGTTGTTATTGTGATGGTGCAGCCAATAATCAAATACATCTTCTTCCCAACCTATCGGGACAACGTTAGGAGTGGTAAAGAAGCGTACCTCCAAGTTGTCAGTTCTTGGGTGCCGTTTGACAAAAATACGGTATCAGGGAGTATTGCTGCATACGTAATACAAAGTTTTGCGGCGATCTACGGAGGAGGGTGGATTACTTCCTTTGATACTAACGCCATAGTTATGATGGTGTTCTTTAGAGCTGAGTTGGAGTTGCTTAAGAGAGACTCAGTGGCTATATTTGGGAGTGAGTTTGCCCTGGTGTCGGAGGAAGAAGCTAAGAGGAGACTGAAGGAATGTTATAAGCGACATGTTGATTTGGTCAGGTACTCAAGTCTCTTCGACTCGTGCCTGTCTCCGATCATGATGCTGTATATGTTCGTGTGCTCAGTCATGCTCTGCGTCACCGCCTACCAGATCACGTCTGAAACGAACGTAATGCAGATGTTACTTCAAGTTGAATACCTAGTTTTTGGAGTTTCTCAACTGTTTCTCTACTGCTGGCACAGTAATGATGTATTTTATAATAGTCAAGAGCTGGTGAGAGGTCCATTCGAGAGCGTTTGGTGGAAGAGGAGTGTTCTTCGCAAAGACCTGGCCATTCTTATGGCCCAGTTCAGAACTAGAATCGTGTTTTCCGCCGGTCCATTTGCGAAGCTCTCTCTGCCTACCTTTGTAAGCATTCTGAAAGGAGCTTACAGCTATTACACACTGTTGAATCAGTCGCAAGTTGAGAAGAAACCATTTAAA
>EposOR5
ATGTCAAAAATATTCAGTGATGACATGAAGTTCGATAAAATATTTTGGATTTCGACAAAAGCTATGCGCCTAAACCGCTCTCATCCCTGCATACCGCGGGATAAACTGTGGCGCATACAATTTACTTCAATATTTATATTATCTGCAGTGTCTTTTGCACTTCTTCTATACTCAATACGCTACGATATTCGAGATGGGAAATTCCCTGATGCTTGTAAAAATATTATAATGGCTATTGTCGCTTTCACGATTACGTACAAATATGGAATTTTGTTGCACTTTCAAGAATCTATCACATCTCTTATTCGCATCGTGGATGAAGATTATGAGTTAGCAAAAGAGTTTACTGAAGAAGAACAACGTATTGTGTTGCACTTTGCAATAAGAGGGCATAAAGTGGGCAAGCTTTGGGTTATATCAGCAGTTACCACAGGCCTTATTTTCCCAATAAAAGCCTTTCTTCTCATGGGGAAGTCTTATTTCGCAGGGGAGTTGAAGCCTGTCCCTATGTTCGAACTAAGGTACCCCTTGGGTTTAGAAGAGTACAAAGATGTTTACGTCATTTTTGTCATGATGTTTCTCTTAACATTATTCTTTGATGTATATTCTACATCAATGTACATAGGATTCGACCCTCTGGTACCAATTTTCATGCTGCATTTATGCGGTCAAATAAGTATTCTTAAAATTCGGTTGTCAAAAGTGTTTTCAGACCCATCTGACTCTGATGAAATGGTGAGGGAAAAACTACGGACACTCATTTTAAAACTGCAAGACATTTACAGTTTCATCGAGGTCATAAAGACAAATTTTACAATGTTATACGAGTTTAATATGAAAACTACAACTTTTCTCTTACCGCTGTCAGCGTTTCAAGTTACCGAGTCTCTTCGACACGGAGAAATCAACTTGGAATTTTTTGGTTTCTTCACTGGTGTCATTTTACACTTTTACATGCCGTGCTATTACAGCGATCTTCTCATGGAAACGGGCAATGATTTCCGCCAGGCTCTATACTCGTGCGGGTGGGAGCAGCACTCTGACCTGCGCGCGCGCCGCACTATCCTGTTCATGATGACTCGCGCAACCAAACCGCTCGTTATCAGCACCGTGTTTTACGCCATTTGCCTGGATACTTTTGCCAAGATGTGCCGTGAAGCCTACTCTATATTCAATCTGATGAACGCTGCTTGGGCT
>EposOR6
ATGTCGATTGCTAGGATTTTTGAATATTTAAAAGTTAAATTAGATGACGGCGAAAAAGATTCGGCATTGAAATGTAGTTATGTGAAGAAAGTGGAACTTGCACTAAGCCTCATAGCCAGTTGGCCACACAAGGAGTTTGGAAATCCAAAGCTTGACGCAAGTCTTGCAAAATACAACTTATTGCTTTGTTTTATGGCGACCATTTTACCTATCTCCGGCGTAACGTACATGTGGTACTATAGAGACATTATCACATTTTTCGACATGGGACATATCTATTTAACTATCCTCTTAAACTTGCTTTATTTTCAAAGAATTGCTTTGTCCCGAACGGATAGATACAGACAAACCATAAAAGAGTTCTTAGAAAAATTTCACTTGTTGTATGTAAAGGATAAATCGAAATATGCAACAGAGTTATACGATCAGATTGATGTTCTGTCTAAAATCTTCACTATTTTCGTGCTTAGCCAAATGAGCTGCGGTATATTTCTGTTCAACTTTATGCCGTGTTTTAACAACTATTCCAAGGGAATGTTTGGAGAAAACAGAGTGCCCAATAGCACGTTCGAGCATGCTGTATACTATTATTCCCCCATTGATGATATATACACGACTGAAAAAGGCTACTGGATGTTGTTTATTTTTAATATTTACATGTCTTACAATGTTTCTTGCGGGCTGTGCGCTTTCGACCTACTCCTTTCACTTATAGTGTTTCAGATTTGGGGTCAACTGAAACTTCTGAAACATAATTTGCAAATTTTCCCGTTACCTAAAATGCAGGACGGTGACAACAAACAACCGCTTCTGTACTCGAATGAGGAAAATGAGCATATTCGTCGCCTTTTGTCAGAAAATATCTCACATCATAAATATATTCTAGACTTCACAGACAAATGCTCCAATGCGTTTAGCGAATATCTGTTTCTGTTCTACGCATTTCATCAAGTTACTGGCTGTGTTTTACTACTCGAAGTTTCAAAACTAAGTCCCGAAGCACTCGCGAAGTACGGTCCTTTAACTATTATAATGTTCCAACAACTGATTCAAGTATCCCTGGTGTTTGAAATAGTTAGCGCAAAGAGCGAACAACTTGTGGATGCCGTGTACGAATTACCATGGGAATATATGAATACTAGCAACAGAAGAACGGTTATGATTTTTCTACATAAAGTACAAACCACCATAAGTTTGAAAGCATGCAAAGTTGTACCCGTCGGTATTCAAACAATGACTGGGATTATGAAGAAATCATTCTCGTACTTCATGATGCTTACTACTTTTGCTGCTGGAGACAGGAAT
>EposOR7
ATGGATGAAGGACACCTAACAAATGTATATGACCTAACGTACGTTAAAATGGTGCGGTTCACGTTAAATTGTATTGGCGCTTGGCCAAATAAGGACTTGGGGAATTCTGGTCGATCCGCCAAAATTTTATCGATCTATAACTACTGCTTATTGATCACGTGTTCTATGGCAATGGTATTCGAGTTCAAGTATTTGAAAAAAAATACGGGCGTACAGGATTTTACTGTTTTGGGACATACCTATATAACACTGTTTATGGGATTACTTTTTGTTCAACGACTTACGATGCCGATGCAAAGGGGTTATTGTAATGTAATGAAGGAATTTTTTACAAAATTTCATTTAATACACTCCAAGACTAGATCAAAATATGCAGATAAGATGAATACACGGGTTCAAAAATTGTGTTTCATATTCTCAATAATGAGCCATTTCCAGTTGTACTCGGGTGTATTTTTTTACAATTTAATACCCGTGTACAAAAATTACAGTTCTGGAATGTTCAGTGAAATCCGTCCTGTGAATGGAACCTTTGAACAGTCAATCTTCTACGACTTAATAATAGACCAGTATACCGATACTTATTGGTACCTGATTGTATCCATTTTTAATGTGTTTTTATCATTCACGGTGGTATGTTCATACTGCTGTTTCGATCTCCTGATTTGCCTGAATGTTTTTCACATTTGGGGGCATTTGAATATTCTTAAAGACAACATCAATAATTTTCGAAAACCGGAGAAACCTGCCACAGTAGAGTCACCAGCATGGTTTACAGAAGAAGAATCTAAATTAGTACATCAGGAATTGTGTGCTATGATTGAATACCATAAGATGATCACGGAATTTATGGCTCAAAAGTCGAGTGCTTACAGCGTGTTTTTGTACTTGTACTTCATATTCCATCAAGTCTCAGGTTGCGTGTTACTGCTAGAAGTTTCTCAAATGGATGCCGAGGCCTTGGGCAAATATGGTTTACTAACATTTTCTCAATTCGAACAACTGATACTAATGTCAATTGTTTTTGAGCTAATCAGCACAAAGGGCGAAACAATTATCGACGATGTTTATGCTCTGCCATGGGAATGCATGGATTCCAAAAACAGAAAGACTGTCGCTTTCTTCTTAATGAATGTTCAAAAGCCTATGGCCATTAAAGCAGGGGATATGGTGCCCGTTGGAGTTCAAACAATGTTTGCGATTATAAAAGCTTCATGTTCCTACTTTGTGATGCTGACGGCATTTGCACAGGAAGAAGAT
>EposOR8
ATGTCCTTAATAAAAACAAAACAATTGCTAAAACAATTCTGTAAGTACGTGTACTATGCCGGAGCGGGGAACTGTTGGTATGAAGACATACACCACGAAACGATCATGTACAAATTGTATAGCTTCATTTCATTTGCCATTTACACTACGATGATTTTCCTGGAAAACGTGGCTGCTGCATTTGGTTCATTTCCCGCTGTGGAAAAAAACTCAGCTGTCATGTTCGCGGCCATCCACAACATCGTGCTGACTAAAATGTTTCTCTTGTTGTACCACAAAGACTCCATAAAAAAGTTGAACCGTGAAATGGCTACTGTCGGGGAAAATTTCGAGGAGGAAAAAGTAATGAAGAAGCAGTACAGGAAGGTTAAATATGGAATTTTGATTTATGTTGTATCGGTTTACTTGTCGCTCATCGCCTACGGTGTCGAAAGTACCCGGAAAGCAGTTGTCGAAGGTGCGCCCTTCTACACAGTTGTTACATATTTCCCTTATTACGAGGACACTTCGATGATCGCTGCGATATTCCGTGTATTCTTCTACTTAACTTGGCTGTACATGATGTTGCCGATGATGTCAGCAGACTGCATGCCGATAACTTTTCTAATTTGCATCGCGTACAAGTTCATCACACTGAGACGCCATTTTGAGAGAATTCGAGAAAAATTCGACGAAGATATGCTGACGATGGATAAAAAGGACGCGGCAGAGAATCTAAGCAAAGGTTGTCTTGAAGGAATACTTATGCATCAGAAGCTAATGTTCCTGGCAGATGAAATTAACCGCGTATTTGGAATAATAATGTCCCTTCAAGTGTGCGAAAGTTCTGCGGTAGCTGTGCTACTTTTATTGCGTTTAGCGCTGTCGCCGCACATGGATCTCACTAATGCTTTCATGACGTACACTTTTGTGAGTTCGCTGTTCATTTTACTCGCTCTTAATCTTTGGAACGCCGGCGAGATCACTTATCAGGCGTCGCTGCTCTCCCACGCAGTGTTCTACTGCGGCTGGCATCTGTGCGAGCCGGGCCGGCGCGCGCGCCGCGACGTCCGGCGCCTCGTGCTGATCGCGTGCGCGCAGGCGCAGAAGCCACTCGTGCTCAAGGCGTTCGGGATACAGGACCTGTCTTACAGCACCTTTGTGTCGGTGACGCGGATGACGTACTCGGTATTCGCCGTGTTCTACCAAAGGGGGGGA
>EposOR9
ATGAAAAACTATTACATTTTGAAAAACTTATGCCAAAAAATATACCTGGCCGGCGTGGGTAATTTTTGGTATGAAGAGGGCGTCATCGGGAATGATCAAACCTTAAAATACATGATGCTTTGTTCTTTAATGTTTTTCATTTACATCTGCATGACCATATTAGAAATCATAGCAGTGGTGTTTGGAGATTTGCCTGAAGATGAAAAGAGTGACTGTGTATCCTTTGCGGTGAGCCACACTATAGTGTTGATCAAGCTTTCCTCTGTCATGGCTAACAGAAAGTTAGTGAAGGAATTAAACTACAAAATGGTGGAAATATGTCAACAGTATGAAGATGAGAAGAGAGTGGCTGAGAACTATAAGGTCATGAAAATGAATGTTTACGCTTACGTGAGCGCGGTCTACGGATCTTGCGCTTGTTTTATTTTTGAAGGCGTAAGAAAAATGCAAACTGGATCCCATTTTATCACAGTAGTGACATATTGGCCGTTTTTCGAAGACAACTCGGTTCCAGCTGTTTTATTCAGGTTCTTCACAACATGGGTTCTGTGCGTTCTGATGGTCCCAATGATTTCCATTGATTCATTCGTGATGGTGACTTTGATCACGTACAAATACAAGTTCATCACCTTGAGATTGTACTTAGAGAATCTGAGAGAGGAATTTGATAAGGAAAACAACGCTGGTAACGAGGAAAGTGCCGCAAATAAATTGCAAGCCGGATTAATTGAGGGAATTTTGATGCACAGGAATTTAATAAGGTTGTCAAAGGACATTGACCAGTCATTTGGGACAGTAATGGCGTTACAAGTGTGTCAAAGTTCCGGCACGGCCGTGTCGCTGCTCTTACAAATAGCCCTCTCAAACGATTTGACGTTCGTCGCCGGAATGAAAATAATTTTCTTCGTAGCCGCTTTATTCTTCCTCTTGGCACTCTTCCTGTGTAACGCTGGAGAAATCACATACCAGGCGTCTCTCCTCTCCGACTCGATCTTCTACTGCGGGTGGCACGCCTGCCCGATGCGCCGGCGCAGCGATCTGCGCCGACTGGTGCTAATGGCCTGCGCGAGTGCACAGCGCCCGATAGTCATGAAGGCGTTTAAGATGCTGCAGCTTACCTACGGGACTTTCTTGACGGTCGTAAGAAGCACGTATTCAGTATTTGCGTTGTTCTACGCACAAAACGAG
>EposOR10
ATGATTGTACAGAAAATAATTTCATTTGCTAAAAGACTCGAGGATCCGAAATACCCTTTATTGGGTCCGAATTTGAAAGGGCTTTACGTTTTCGGCCTTTGGCAAAGCGGGAGCAAATTAAGAAATAGCTGCTACAATTTCATACATTTCTGCGCGTTTTTATTCGTGTTCAGTCAGATTGTTGAGCTCTGGATTATAAGGCATGACTACTTGGAAGCTTTACATAATCTTTCCTTGACGGCCCTCGGGATGGTTTGCATTTTTAAAGCTATTTCCTACGTTTTGTGGCAAACCGACTGGAAAGAACTAGTGGAATGTGTATCAATGGAAGAGATCGCACAAATGCGAGCACAGAACGACTCGTGTGCAAAATTGATGAGGAACTATACAAACTACGCGAGGATCGTGACGTATCTGTATTGGAATGTCGTTGTTTCTACTAACATTACCATGGTCTCTGCTCCGTTTGTAAAATACGCCACATCTCCAGAGTACCGTGAACAGATAAGCAATGGAACGGAGCCGGCGCCACAAATATTCAGCTCGTGGTTTCCGTTTGACAAATCAGAGAATCCCGGGTATTTTGTAGCCATATTTGTTCACATATTAATTAATGTACACGGCGGAGGAATGGTTGCGATTTACGATTCGAATGCTGTCGCGCTTATGGTTTTCATCAGAGGCCAGTTTGCTATTTTGAGGGAAAAATGTAAAGGTTTATTTGATGATACTGAAAAGATTACAAGAAATGAAGTTTTAGGTAGAATAAAGGAATGCCATAGGCATCATAATTTTATTATAAGACAGAGCATCCTATTAAACTCGTTGCTGTCGCCGGTTTTGTTTCTCTACATTCTGGTTTGTTCTGGCATGATCTGCTGTAGCGTAATACAGTTCACTTCGGATGAGGCAACGGCATCTCAGAAGATTTGGGTTCTCCAGTACACTACAGCTCTTATCTCACAGCTGTTTCTCTATTGCTGGCACAGCAACGAAGTGATCGTCGAGAGTAACAATCTGGACGGAGGCTTATACGAAAGCGACTGGTGGAAGGGAGACGTGCGCATTCGCAAACAGCTGGTCCTTCTGGGCGGGCAACTAAGGCATCCTGTCGCTTTCAGCGCGGGCCCATTCACGACACTATGCGTGCCTACCTTTATAGACGTGATCAAAGGCTCGTATAGTTTCTTCACGCTTTTGACACAAATGCAAGAGCAA
>EposOR11 (partial)
TGTGTCGTGGTTTTGGAGATCGGTGCCGCAGACTGTCTCTTCTATACTTGCTGTACTGTTATCCGTACGCAGTTTCGATTGCTCCAACACGATTTTGAAGGCATTATTTCTACCAATGAAAATGAATTCCAAGAGAAGTTTCAGAAGTTGGTAGTTAGACATCAGGAGCTAATGCGATCGGTCCACCTTCTAGAAACCATCTATACGAAATCGACGCTGTTCAATTTTGTGTCAAGTTCGTTTCTGATATGCCTTACTGGCTTCAATGTCACGGCTATAGACGATGTAGCTTTCGTGCTGTCATTTCTGACGTTCTTGCTGATGAGCCTACTTCAAATATTCCTGCTGTGTTTCTTTGGGGACATGATCATGACTTCGAGCATGGAAGTGAGCAACGCCATCTACAACTCCAAATGGTATTTAGCAAAACCCAATACAGCGAAACAATTATTTTTGGTTCAAATAAGGGCACAGAAGCCTTGCAAGTTGACGGCGTCCAGCTACGCTGACGTCAATCTGAGGGCGTTTATGAGGATTCTGAGTACGGCCTGGTCATACTTCGCTTTGCTGAAAACAATTGATACT
>EposOR12
ATGCCGCCGCCCCAGTCAGACAGTTTCAACCAAAACTGCTTCTTCTGGAAAGTTTTTGGCATCTGGCCAGGCCGAGAGCCCAACAAATATTACAAATACTTCTCCTTCACATACTTAGTAACTACCCTTGTCGCGTACAACGCCCTTTTAACTTTAAATCTCTATTACACTCCCCGAAAAATTGATCTGTTTATTCACGAAGTCATCTTTTGTTTTACCGAAGTTGCTGTGGTCACTAAAGTGTCTATGATACTCTTTAAAAGAAAACAACTCGTCGCCATTTTTGATTTTCTCGATTGCGAAGAATTCAAAGGCAACGATGACACTGGCCGGAAAATCGTTGAAAGTCACAATTCGAACTACAAACTGTATTATAAGATTAACTTGATTCTGTCCAACTTCACGTATTTGTCGCAAGTTCTTTTTCCAGTGATTGGTATGCTAATTTTTAAAACGTCATTGGACTTACCGATTTGCAAGTATTATTTTTTGACCGAAGAAGAAAAAGATGACTATTTTAGTTTGATTTTTATTTATCAATCGGTTGGAATGTACGGTCACATGATGTATAATGTGAACATAGACACCTTAATAGTTGGCTTTATGGTACTGGCCATTGCTCAGATGAAGGTGCTTTCTCACGACTTGGAGAATTTAAAAATAGAGAAAGGTGACACTGGCAGTCAAGAAGAGTTGGACCATAAACAACTGCAGAAACTTCATAAATGCGTTAAGCATTATGCTTTGGTGTTGAATTACTGTGCAGACTTTCAGGAAATCATCAGCGGCACCATGTTTGTTCAGTACGGGGTAGGAGCGGCTTGTATTTGCGTTACAATGTGTGGATTACTACTACCGGACATTAAAATTGAGACGTTCATATTCATGGTGGGATATTTCTTTGCGTTGAGTCTGCAAGTGTTTGTGCCGGCTTGGTTGGGGACCCAACTTCTGTACGAGAGCCAGGAGCTGATGGTGTCTGCGTACAAGAGCGACTGGATCCCGCGGTCCAGGGTCTACCGTCAAAGCATGAAGCTGTTCGTGGAGCGAGCCAAGCACCCGGTCATCATCACGGGGCTGGAGATATTTCCATTGTCGCTGGCCACTTATATCTCGATTATGAAAACGGCATACTCTTGTTTTACCTTGGTCCGCTTTATGCAAGATCGAGAAGATCAT
>EposOR13
ATGACTCAATGGAAGCAAATAGATTGCTTTAGCATAAACATTAAATTCTGGAAGTTCCTCGCTATTTGGCCATCAAATAGAATGCATCCTTTCTACAAATATTATTACAAAGCTTTCGTGGCGTTTTTTGTCTTTCTCTGCAACTTTCTTTTCACCATAAATTTTTACTATCTTCCGAGGCATCTTGATCTGTTTGTGGAAGAAATGATATTTTATTTTACCGAGCTTGCTGTAACCTCTAAAGTGCTTACGTTTATTTTGATGCATGATAAAATTGTGATGATACTAAATACGCTTGAGAGCAAAATTTTTCAACCTGAGACGGAAGAAGGATTGAAAATAATTGATGAAGCCAAGAAATTCATTGTGAGATATTGGAAAATCGTTGCGGTTGTTTCTGTGACGTCTAACCTGACTCATATTCTTTCACCATTTATTACTCATTTGTTTTTACCTGTGCAATTAAATCTTCCTGTGTGCAGTTATTCCTTTTTGTCAGAAAATACAACGCAAACTTATATCTATCCTTTGTACTGGTACCAAGCGCTCAGTATGCATTTCCACATGTTGTGTAATGTCAATATTGATACATTTATTTTGGGTGTGTTAATTTTGGCTATATCACAACTGGATATTCTTGATGGTAAACTGCGAAGGGTAACTGAGAAGGAACCAAGACCTGGAGAAATTGGAGAATTTGGTGAAGTACAGGCGGTCGTGGCAGTACAATCTGATGAATCAATGTTGAAACTGAAAGAGTCTATTATTCACTTTGATGAACTGGGGAAATTCTGCGACTTATTGGAAGAAGTATTCAGCTTAACATTGTTCGTTCAATTCAGCATGGCTTCTTGTATTATTTGCGTTGTTCTATTCAGGTTTACTTTGCCAGCACCATGGCAATATTTCATATTCCTGGCAACTTATATGTTCATAATGATCATCCAAATATTAGTTCCGTGTTGGTTTGGTACTCGTATCAAGGACAAGAGTCAGCTCCTGTCCTCAGCAGTGTACAACTGCGACTGGACCGCTAAGTCTCGGTACTTTAAGAGCAGTCTGCGACTCTTCGCGGAACGCGCCAACAAACCTCTCTCGATAACCGCCGGGAAAATGTTTCCACTCTCGCTCACCACTTTCACTTCTATAATTAATACTGCTTATTCCTTCTTTACTTTACTACGACATATGCAGTCTCGACAAGGA
>EposOR14
ATGTTTCAAAGGAGAATAAATACTGTAGGCGAGGGAGAGATTATTCGAATTTCTACCGAAGATGAATTCAAGAATTTTCGAGATACATACAGGATCACCACATTCCACATGATCGTGGGTCAGCTGTACCCCAATCCGGAGACCGACCGACAACGGGCCATCTGCATAGGCGCCATCATAATTTCGGTGACGCCGGTCACTGCCATGATATTGCTGGATGTTTACAACAGCTGGCTGCGTAGAGACATAGTCAACATCATACGGCACATGACCATCATTGGACCACTGTCTTTTACGTTACTCAAAATGATTCTCTTCTTCATGCGACGGTCCGAAGCTTACCAAATCATAAAAACAATTGACAACGATTACTCAAGTTACAACACTCTCCCAGAACCGCACAAAGTCATCGCTCGCAGGGGCGTTAGAGACACAAAGCTTTACAACGAATTCTGGTGGGCTATCGTCGTGTCTCTCAATGTCGTTACGTTCCCGTTAACAGCGGGTATTCTGAACGTTTATAACTGCCTCTTCAAGTCTGATCCGAAGTTGTATATGGTCCATGATGTGGAAAAACCGTTCTCGAAGCCAGAAGACAGATTCATGTCGCCGTTTTACGAGCTGACGTTCGTTTATATGGTCTACTGCGCGCTCATATTTGTCTTGAGCTTTGTGGGTTTCGATTCATTTTACGGYATAACGATAAACCACGTGTGTTTGAAGATTAAACTCCTCTGCTTAAGATTGGACGACGCCATGATGGAAACGGATTCCGACGCCATTTTTAAGAAAATGGTGGACGTTGTTAAACAACACAATGCTGTGTTCCGGATGGTAGACCTCGTACAAGACACCTTTAACATTTGGCTGGGTATCATACTGCTCGCGACTATGGCGCAGATTTGTAACTGCATGTACCAGATCATAGAGGGATACGGTATTGACATACGTTACCTAATGTTCATTATTGCCACGATGGTGCACATTTACATGCCTTGTCGCTACGCTGCAAAATTGAAGGACGCGGCAGCAGAAGTGTCAAACCGAGTATACTGTAGCGGCTGGGAGCGAACGAGCGATCTGCGCGCGCGCCGAATGGCAATGTTCATGATCGCACGCGCGCAGATCCCAGTCAACATCACGGCATTCAATATGGTCAACTTTGATATGGAGCTATTCGTGTCTATAATGCAAACGTCTTACTCTTTGTTCACACTTCTGAGACCC
>EposOR15
ATGGCTGATGATTTCATGCCGTTCCGAGAGACATATAAGATCATCACATTCAACATGATCGCAGGCCTGATTTATCCTAATCCGGAGACTGAGCGCCAGCGAGCCTTCTGTATTGGTTTAGCCCTCATCACAATGATACCAGGCTACGCAACGGTGGCGCTAGACGCGTACAACAGCTGGCAGCGAGGAGACATCGTCAACATCATCAGGCACATCACTGTCATAGGACCGTTGGCTTTCGCGCTGCTCAAAATGATACTCCTATACATTCGACGTGCAGAAGCCTACCAAATAATAAGAACTATAGACAAGGACCACGCCGAATTCAACACTTTGCCAGAACAACTCAAGATTATCGCCAGTAATGCTGTCAGAGATATCAAATACTTCAGCGAGTACTGCTTAGCCTGGATTGTATTCCTGAGTGTTCTTACCTTCCCTTTAACGGCGGCCTTTCTGAACGTCTACAACTACTTGTTCAAGACGGAACCCGTGTTGTATATGGTTCACGACGTGCAGAAGCCGTTTTCGGAGCCCGAGGAGCGGTTCTCGTCACCCTTCTTCGAATTCATGTTCGTGTATATGATTTACTGCGCTTTCATATACATCTTGAGCTTCATAGGTTTCGACGCGTTTTTTGGCGTGACTATAGGCCACGTGTGTCTGAAGATTGAACTTCTATGCGAGAGATTAGACGACGCCATGTTGGAAACAGATTCTGACGCCCTATTTCACAAAATAGTCGACGTTATCAAGCAACATAATGCTGTGTTCGGAATGATAGACCTCGTGCAAGAAACGTTTAACGTGTGGCTCGGCGCCATACTGGTTGTGACGATGGCACAGATTTGTTTCTGCATGTACCAGATTATAGAGGGCTATGGCATAGACCCTCGCTACCTAGTGTTCATCTGCGCCACAGTCATACACATCTACATGCCGTGTCGGTACGCCGCCAAGCTGCGCGCCGCCGCAGCGGAGGTGTCAAACCGCGTATACTGCAGCGGCTGGGAGCGAACGGGCAATCTGCGCGCGCGCCGCGCGGCCATGTTCATGATCGCTCGCGCGCAGATGCCCGTCAACATCACGGCGTTCAATATGGTCAACTTTGACATGGAGCTGTTCGTGTCTCTGATGCAAACGTCTTATTCTTTGTTCACCCTGCTGAGACCC
>EposOR16
ATGGCTAAAACAAAGACTAAACTCAACCTTGGAGATTTGTACTTTTTCAGAGCTAGGATCATAATGTCCATTCTGGGTGTGTGGAACCCTCCTGACAACGAGTCGATTTTACGAAAACTGTACAGATATTTTATGTTATCTTTACAGCAAGTCTTTCTTCTGTTCCAAGTTATTTACATGGTTGGAGTGATGGGTGATTTGGAGGAGGTCTCTCAGTCCTCCTTCCTGCTCTTTACCCAGGCCTGTCTGTGCTTCAAGGTCACGGTTTTCCAGGTCCGCATTGGTTCGTTCAGAGAACTCTTGGCGCAGATGAATTCTGATGTTTTCATGCCACAGAATAAAGTGCATGAAGAAATCCTCAAGCTGCAGGCGACGAGGATCAAGCGTCTCCTTCTGGGGTTCATGATCAGTTCACAGACGACTTGCAGCTTGTTCGCTCTAAGGCCGCTCTTCGACGACGCCAACAGGAATTTTCCGTTTAAAATGTGGATGCCGGTGAAACCAGACACCTCTCCGCAGTATGAGCTGGGCTTCCTCTTCCAGCTTCTAACGATATCCATGAGCGCGTTCATGTATTTCGGCGTGGATAGTGTCTGCCTCTCCATGGTCATCTTCGGGTGTGCCCAGTGTGAGATCATAAAGGAAAAACTGCTGACTATCAAATCCGCGTCTGAAAAACGACTCAACAACTCTATAGACGCAAACAGCATTTTGGAGGACAATTATAAGATATTAATCGAGTGTGTGGTGCAGCATCAAGCCGTTGTCAAATTTGTCAAGCTCTTAGAGAACACCTACCACGCGCATCTGTTCTTCCAACTCAGTGGGAGCATTGGCTTGATTTGCATGACAGCTCTACGCATTTTGGTGGTGGATTGGAAGAGCGTGCAGTTTGCGTCGATGGTGCTGTATCTGTCAGTGATGTGCAGCCAGTTGTTCGTGTGCTGCTGGAGCGGGCATGAGTTGACAGTTATTAGTTCGGAACTTCACACGATCCTGTACTCATGCTGTTGGTACGAGCAGCACGCGCAGTTCAAGCGAGCGCTGCTGTTCGCGATGCTGCGTATGAGTCGCCCGCTCGAGTTTCGCGCCGGCCGCTACGTGCCGCTGTCCCGGCAAACCTTCGTCACGATTCTCCGCATGTCCTATTCGTATTTCGCCGTGTTGAAGCAAACTAACACTCGAAATGAAATATTAGACAGT
>EposOR17
ATGGAACCGAAATGTTTGAGCATAAACTTGAGTCATATCTTATCTTGTTCCTCAGGGCTTTCTCCGAAATATGAAACCCCGTTCTACGAAGCCACGTTCGTTATAACATGCCTGGGCACGGCGTTCTCGGCCATCAACCAAACAGGCTACATAGTGCTATTCGTTACGCTGGTCGCCCACGAACTTGGACACTTCTACGCTATAACCGAGAATTTTAACGATATATTCGTTATTCTTACAAAACGTAAGAACCCAGAAGAACCGAACGAGCTGTTGACAAATCCAAGTAAACTAGTCGATGAAAAACTGGCTTTCTGCGTGCGCCATCACCAATTTTTAATTCGTTACCATGGAAAAATACGAGAACTATATCAAGCAATTTTCGGAACGCAATTCGTTCTAATGATAATGGTGTTGGTTACCACGCTGCAGACTATGAACTCATGGGATTTTAGCAACACGATTTTAACCGGTGTGACTGGGGTGATGCCGTTAACGATATACTGTTTCGGCGGAGAGTTGATGATATCCGCGGCGGCTGATATGTCGCAGGCTGTCTATTCGTGTGGCTGGGAGCTGATGAACGTAAAGCAAGCCAGAACTGTGTACCTGATGCTTAGCCTGTCCCAACGCCCCTTACACCTCTCCGCAGCAGGCTTCGCCACCATGAACAGAGAAACTTTCGCGAACGTCGTCCAAGCAGTTTACAAGATTTATGCTGTTTTTAAT
>EposOR18
ATGTCGGATACCAACGTCGTACTTTTTCTGACTCGTCCGAGAAACATTCTCAGATATTTGGGAATATGGCTACAACCAGACAGTTTCACTTTACTTTATACTATCTATATGCTATTTATATTGCTCACGCAGTATTCTTTCGTTTTATTCGAGTTTATATACATAGTAGATGTGTGGGGCGACTTGGACGCAGTGTCCGAAGCGTCATTCTTGCTTTTTACGCAAGCGTCCGTGTGCTTCAAAGTCACCAGGTTTTTGATTCATAAGGATAAATTGATTATGCTTCTGCAGTTTATGGAAGAAGAGGTGTTTAAGCCACAGAATAAGGAACATGAAAGGTTTCTCACCATCCTGTCGACAAGAATAAGGCGACTGTGTCTCTTCTTCCTCATGAGTGCCTGCACGACATGCACTCTGTGGGGCATGGTCCCCATAGTCGACAGTGCCAGCGGGGAGCGCTTCTTTCCCTTCCTCATCTGGATGCCAGTGGGCCCATCCAAGTCTCCGCAGTTTGAGCTGGGCTATTTCTACCAAATGGCGGCTATTTACATCAGCGCGTTTCTCTTCATTGCCGTCGATAGCGTTGTGCTGTCCATGATAATGTTTGGATGCGCGCAGCTTGAGATCATCATGAATAAGGTTGAGCAGATACAGAAAGTGCCGTTGTCAGGAAAACTAAAGCAGACTAAGCAAGAACAACGAATCCGGGAAAACTATGAGCTGTTTCAGGAATGCTTGAAGCATCACCAGGCCGTCATACGGTTTATGGACATCGTGGAGGATACTTTTCATGCCAACATTTTCTTCCAATTGAGCGGGAGCGTAGCCATCATCTGTATCATCGGTCTTCGCATTTCTATTGTAGAGCCAGGCAGTATGCAGTTTATCTCCATGCTAAATTACCTGATGACGATGCTATCACAGCTGTTCCTGTATTGCTGGTGCGGAAACGAGCTGACTATACGGAGCGAACTCCTCCGTGACGTGATGTATCTGAGCCCCTGGTACGAGCAATCCAACCCGTTCCGCCGTCTGCTGTGGGTGGCCATGGAACGCATGAAGCGGCCGATACTCTTCAAGGCTGGCCACTACATTCCGCTGTCGCGACCCACGTTTGTCTCGATTCTGCGTTCCTCTTACTCCTACTTCGCAGTTCTAAACCAGGCTCAGAACAAGGAGAAA
>EposOR19
ATGAAGTCACAGTCAATTGAGATCCCAAAGCAAAAATATAAAAGTTTCGACGATACCTTCAAGTTTTGTTCATTTTCCCTTGCCGTTGGTCTACTTTACCCAAATAAGCGGAATCTCCGTACCAGAATTATACTCTTTCTTTGTGTTTTACTGTTCAATTTTTTCTCTCTATTCTGGTACATATGGTACACTACTAAATGCTTAGTGAAGCTCGATGTCTATAACTCTACAAGGAATATCACGCTTGGGGTAGTTATTTCTCTTTTCATATTCAAAACCTTCTATGCTCATTGGAAGACTGCAATCTTCGCGAAAGTCTTGAAGCAGATAACCAAAGACTTGCTGAAAGGGAATGACATGGAGGAAGACTACCAAGAGATCTATGATTACTTCATAAAACAAGGCAAACTCGGACAGTCGTTTTACCTGTTCATTCCTAGTTTATTAAGCTTCATGTTCCCTATATACTCGGGAATAGCCATGATCGGCGGAAGTCTAAAGAACGATGATTTCAAAAAGTACATGATACACGAGATGGATTTAAAATACGTCGAAGACAAACAATACGAGTCTCCTTACTTTGAGTTGATCTATGCATACTACACGACCCCGTGCTTTGTTATACTTCCAAATTATGTCGGGTTCGATGGCTCGTTCTGCATCGTCACTAGCCACTTACGTTTAAAATTGAAACTCGTAGCACACGGCGTCCAAAAAGCTTTTGAGGATTCAACGAGTACTACGGAATTAAAAGAAAGGTTAAAAATTTGTATAAAGGATCACCAAGAAGCGCTGAACTACCACGTTCTGATTCAAAACATGTACGGGGGCTGGCTATTCGCCGTCTTCATATTGACTACTTTCCTGATCTCCTGCAACTTGTACCAGATTTATCTTGTGGGTGTTGACCCGAAGTACACGCTGTTTGCCCTCACCGGAGTTTTCCACATGTACATGCCTTGTCACTTCGCCAGCTGCTTGATTGCGTTAGGTGAAGAAGTGTGTACAGACATGTATTGCGTCAAGTGGGAGGCCTGGAGTGACCCTGCTATCACCAAACTCCTCATCTTCATGATGGCCAGGGCACAGAAGAAGGTGCTGCTTACCGGGCTGAATCTCGTCACCTTCAATATGGACACCTTCGTATCGTTGATGCAAACATCGTATTCTTTCTTCACGTTGATTACAAGT
>EposOR20 (partial)
ATGAATGGAAACCCATCATCAGGTGAAGCTGAATTCAAGCCGTTTCGAGAGACATACAAGATTATTACATTCAATATGATCGTGGGTCAGTTATACCCCAATCCTAAGACCGACAGACAACGGGCCATCTATATAGGTCTGGCAATCATCTCAGTCGCGCCATTTTGTGCCATGGCCCTTCTAGACGTATGGCACAGCTGGCAACGGAGGGATGTCATCAACATAATAAGACACGGCACCATCATAGGGCCCTTGTGCGGGGCCCTGCTAAAGATGATAATCTTCTACGTGCGAAGAGCTGAAGCATATCGCATAATAAAAACAATTGACGACGACCACTCAAGATACAACACTTTGCCAGAAGCGCATAAAGTAATAGCGCGCAACGGAATAAAAGATACACAACTATATAGCGAATATTGCTGGGCCTGGATCGTGGCCCTTAGTGTCATCACGTTCCCTCTGACAGCGGCCATTTTGAATATCTACAACAGCCTCTTTCAATCTGAACCGACGTTTTACATGGTCCATGACATAGAGAAACCATTTTCGAAGCCGGAGGATAGATTCACATCACCGTTTTTCGAACTCATGTTTGTTTATACGATGTACTGCGCGATTATTTTTATTTTGAGCTTTACAGGTTTTGATGCGTTTTACGGTGTGACTATAAACCACGTGTGTTTGAAGATTAAACTTCTATGCAAAGGATTAGACGACGCAATGATGGAAACAAATCCTGAAGCCATATTTCACAAAATGGTGGACGTTATTAAACAGCACAACGCCGTATTCAGGGGCTATGGAATCGACCCTAGATACCTAGTGTTCATATTTGCTACGGTCGTCCACATCTATATGCCATGCGCTTACGCTGCTAAATTAAAGGACGCGGCAGCGGAGGTGTCAAACCGCGTATACTGCAGCGGCTGGGAGCGAACGGGCAATCTGCGCGCGCGCCGCGCGGCCATGTTCATGATCGCTCGCGCGCAGATGCCCGTCAACATCACGGCGTTCAATATGGTCAACTTTGACATGGAGCTGTTCGTGTCTCTGATGCAAACGTCTTATTCTTTGTTCACCCTGCTGAGACCC
>EposOR21
ATGAAAATATTGCGAGTGTTCCTCACAATACCTGCTTCTTGGCCGTATGAAGTATTCCAGGGCAGTGTTCACCCCGTATATTGGTTCTACAGGCGTTGCATCATCCTTTGGGCTCTGCTGGCTATCAGCGGAGAAGTATGGTTCCTGGTCACCAACATCAAACTGTTGTCATTCTTTGAAATGGGTCACATGTATTTGACATGTTTCTTCGCCATATTAGGCTTTGTGCGCAGTTTGCTGCCGCTATTCGACAAGTATGGGTACATTCTGAAATCATTTTTAATGTCGTTTCATCTCATGCATTTTAAGCATATGGGCGGTCGTTATCAAGAGATGTACGCAAAGATAGAACGGATTTCCTACCGCTTTGTCTTAATGACGATGACTTTAGCCATGATTTGCGCCTTCTGCTTCAATTTGATTCCAATTGTCAACAACGTCTCTAGCGGTGCCTACCGGGATCACAACAAGTCCATCGAGTTGGCTGTCTACTTCTCCTACCCTCATTATGACCCTCAAGATCACTACTTCTTCGTGACCGGATGGAACATGTTTATAGTAGTCGCATGCTCAATATTGATAGCTGGCATTGACTGTATTCTTTTATTGTTTATACTTCAAATAATCGGCCATATTGAAATATTGAGACATAATCTATCAGATTTTCCGAAGCCTGAAGATGTGAGAGCCGTAAAAGTCGACTGTAAAGGATCCCGAAAACCAGTGTTTGTAAACGTGGCCATGTTCACCAAGGAGCAGAACCTGATCATCAAAGAGAATATAAAAAAATGCGTACAACATCATCTCTTTATTATCAAGTTTACAGATAACGTCTCCCAGTTCTTCGGGCCCGTCATGGCTATCTACTACCTCTTCCACCTCGTCACCGGCTGTCTGATGCTTCTGGAGATGTCCGCTGGCGATGCAGCGTCTTTGGCACGTTATGGACCCGTAACCGTTGTTATTTTCGGACAACTCGTGATATTGTCAATGGTGTTTGAAACAGTAAACACTAGGAGCGAGATGCTGGTGGATGCTCTTTACGACCAGGCCTGGGACAGCATGGAACTGAGCAACATGCGCTCAGCCTGCTTGCTACTGCATCGTCTCCAGAACCCCATAGCGATACAAGCTCTTGGGGTGACGCCTATCAATGTACGGACCATGGTCATGATTCTGAAAACATCGTTCAGCTACTTCGCCTTCCTGAAGACATTGGATGTT
>EposOR22
ATGGGTGTAGCGATGACGCTTTTTAGACTAGGGAATAGTGTTTGGTGGGGTCTGCCGCCTACCCCCAAAATAATAAGATTGCACGGTGATACTTTCGTGATCGTCGCATTAATATGCTTAGTCCTGCAAATCGTGTATTTGTACACTTATTATAGTGAACTGAGTTTCATGACCTTGGGGACTATGTTTGCGATGATTCCAGCAACTATAGTGTGCAATGCCAAATTAATCGTGAGCATGAAACCTGCGTACAAACGCATTATGCAGAACATGATGGATAAAATTCACGTTCATAACTTTCTGGACGAAAATGATGAATTTATTAAAAAGAAACTAGTCAAAGTCGAACGCAACATTCGTTGGATCACCTCGTTCCTGGTGGGCTTCATTTTCATGGACTGGCTACTCTGGATCATCGTGCCTCTCAGGAACAATATCATCAACAAAGAGCGCATTGCTAACGGGACAGTCCGCCTCGAAACATGCCTCTACATGTGGATGCCTTTCGAGTACGGCTACGACTTCAAAACCTGGCTCATCATTCATAGTATGAACGTCTACCTTGTTTTCACCGGCGGCTTGGTCCTGCCTTTTTGTGATTCCATCAATTTCATTTTCATTTTTCATTTTTTGAGCCACATTGATATTTTGAGACACAAGATTCAAACGTGCTTCGATGGTGAATTGGATGATAAAGAAACTAAGGAAAAGATTGTGGGCATAATAAAGTACCATTCGTTTATTCTGCGCACTTTTGATGATATGAAAGCTGGTTTTGGAGCAAATGTGACACTAAATTACTTACATAACCTCATCAATGACAGCTTACTGCTCTATCAAATTATGGTTGGGGACAAAGCCAACCGATTGACGTATCTCTTTATGATACAGTTTCATATGGGAGGACTTATTGTGGTATCATTCGCTTTAGAACAAATACGCATAAAGACGGACGATCTCGCCCTAGTCTTGTATCATGTTCCGTGGGAAAAGATGTCCACGACCAACCAGAAGCTTCTCATTCCTATCCTGCTGAGGATGCAGAAGCCGCTCGTGTTCGTGGGAGCTCTCGGCCTCGAGACTGGAGTACGTCCACTTGCTAATATAATTAAATCAACGTTTTCTTATTACGTGATGCTGAAGTCTAGCATTGAA
>EposOR23
ATGACTACAAAAGACCTCGAAGAATCCCTAACGATAACTAAACTAACTTTGCTGTTCTCCGGAATAAAGATGGAGCGATCAAATTTCGATCCTTTCTTATCATTCTTATTTATATTCAACTTCATCTGGCTTAACACAGACGTTGTCGGTGAATTCTACTGGCTCATAGAGGGGGTTGAACTAGGAAAGAGTTTTCTAGAACTCTCCTATATAGCTCCTTGCACTACCATCTGCTTGCTGTCTACAGCTAAAACCCTGCCATTCTACTTCAACCAAGATGTCTTCGTCAAAGTATTTGATAAACTTAAAGCTATTCACCCTAAAACAGAAGAAGATAATGAACAATTGAACGACGAAATAAAAGAAAATGTAAAAGACTCAACAAAGTTTCTAAAAACTCTTGTAAGAATGCATTTGACGTCTTGTTCAGTTGTCGTCTTGGCGTTCTGTTTCCTACCAATTTCAGCAATGGGGTACACCTATTTTAAAACAGAGACGAGTGAAGTGATTTTCCCGTTTCACATCAAATACTTTTTTGATCCATATGAAAAGAATGTCTGGCCATTTGTCTACTTTCATCAGGTTTGGTCAACCTTCATAGCCTTTACAAACGTGTTTGGCACCGACACATTCTTCTATGCATTCTGCGTTTACACGAAGATGCACTTCTCCATTCTGCAGAAGAGATTTCAGAATGCTGTTGCTAGCTGGTCTGCTCAGAGGCCAGAAGATGGAAAGAAGAAGTTTGTGGAAGTGATAAAGAGGCACCAGGAGTTGATCCATTTAGTAGACCAAGTGGAGATCCTGTATTCTAAGTCTACTCTCTTCGACATCGTCTCCAGCTCGGTACTAATCTGCCTCAGTGGCTTCAATTCGTTGGAGGATATGGGTGTGGTGTTTTCATTCCTGGCATTCCTCTTCATGAGCCTGACACAGATATTCCTGCTGTGCTACTTCGGAGACATGCTGATGCGATCGAGCATGGAGCTGAGCGAGGCAGTCTACAACAGCTCGTGGTATCAGATGGATCAAAGCATGAAGAAGAACATTCTTTTTGTATTAGCCAGAGCTCGGAAACCCTGCAAACTGACGGCTGCCAATTTTGCTGACGTCAACCTGAGGGCCTTTACTACGATTTTAAGCCGTTCGTGGTCATATTTCGCTCTCTTGAAAACCGTCTACAAATAA
>EposOR24
ATGGCTTCTCTCTTCGATGATTCGTTGCGAAGGATCAAATTAGTTTTCGCACTTTCTGGAATGCATTTGGAACACAAAAGCTCAAAAACCATGTCCGATGTAATAAGATACAGGTGGTTGTATGTCATGAACTTCTTTTGGCTCAACACTGAGTTGATTGGTGAAATACTATGGATCATAGATGGAGCTAATAACGGGAAAAAGTTGAGGGAGTTGACCTACGTAGCACTGTGCGTGACTAATTGTGTTTTGGCAAATATAAAATGCCTTTTTTTGATTCTAAATGAAGACGAGCTCACACAGTTTACAAAATGTCTGCAAGACCTAGAAGAGGATGAGAAAGAAAGCGAGAATTCTGGAAAAACTACGATTGTTGAAGAGCATAGGAGGTTTTTGAACGTTTTTATAAGCACTTTAAGTTCTTCGATGGCATTGACTTGTATTGCTTTGAATTTGACTCCATTGGTCTTGATGGCTTTGGGATTTAGGAAGACAAACGAGATTGAACTGATACTGCCGATTCCTGTGGTGTATCCGATTGATCCTTACGATATTAAGTACTGGCCTCTTGTGTATCTGCATCAGATTTGGTCTACGTTTTTAGTGGCGTTCAAGATCGGTGGTATAGACTGTCTCTTCTACTACTGCTGCACCGTTATTCGTGCACACTTTCGATTACTCCAACACGATTTCGAATGCATCAATACTTGTAATGAAATGGAATTCCAGGAAAAGTTTCAGAAGCTGGTGGCTCGACATCTTCTGTTGATACGATCAGTAGATCTCGTGGACACCGTGTTTACGAAATCAACGCTTTGTAATTTCATGTCAAGTTCGTTTATTATATGCCTTGCTGGCTTTAATGTCACGGCTATTGACGACTTGGCGTTCGTCCTAAGTTTCTTGACATTTTTGGTATCGTGCCTGCTTCAAATATTTCTCTTGTGTTATTTCGGGGACATGGTAATGACTTCGAGCATGGAAGCGAGCAACGGAATCTTCAACGCCAAATGGTATTTGTTGAAAGCGAAAACTGCGAAACAAGTACTTTTGGTACAAATTAGGGCTCAGAAACCTGTCAAAATGACGGCATACAAGTTCGCTGACGTCAACCTGCAGTCTTTTATTAGTATATTGAGTACGGCGTGGTCGTACTTCGCTCTGCTAAATACATTAAATGACGGT
>EposOR25
ATGTTCGGTAATCTTTTTGAGCTAAGCAATAATATATTTGCATTCAATTTGAAATATTTATTCCTAGCCGGATTGTGGCCTAGTGATAAATGGGCCAGAGAAAACCGCTTCATGTACAAAATGTACGAAGTGTCTTTGCACGTTTTGGCAGCAATTTTCTTGATAGTTACGGGTATTGGTACATACAGGAGCAGAAATGATATTATGACGCTACTGGGTAACGTAGATAAATCCTTGGTCGGCTACAACTTAATTGCAAAAGTCATCGTTTTCCTTTACAAGCGCAAGCAGTTGGAAATACTCATTACTAAAATCAGCCATTCGGGGGATCAAATATCTGAAGAGCGGAAGAAAGTGATGCTAATGCACGTGGTGGTTGTAACTGGATTGATTATGACCATAGCAGGAGCATTTAGCTGTCTGGCCTTTTACAATAACGAGATGACCATTGAAGCTTGGATGCCATTTGATCCGATGGATAGTAAGATGAATTTGATGCTTTCAATGCAGATACTCATCGTAATGTTTACGGTGCCTTGTGTGTGGAGAGGTATAGCTATGCAAGGGATGGTTTGTAGTCTGGTGATGTACGTCTGCGACCAGCTAGTAGAGGTTCAGGAGAGGATTAGAGCTTTGGTTTATAGCCCTGAGAGTGAAAGGGCCATGAGGGAGAAGTTTAAAGATATCATTAAGAAGCACATACGTTTAATGGGGTATTCTCAGGCGATGACTGGAATTTTTAAAGAGTATTTCTTGATTCAGAACTTAGCGGTTACATTAGAACTGTGCCTTAGTGCTTTCATGGCAACAATAGCGGGCCTAGAACAACAATCACTTCTAGCCAGTTTCATAGCATTTTTATGCGTTGCTCTTTTAAATGCATACATTTATTGTTATTTGGGTGACGAGTTAATTGTGCAAAGCCAAGGTGTTGCTCTATCGGCATACGAGTCAACATGGACTTCTTGGCCCTTAGACCTCCAAAAAGATCTACTGGTTCTCATTAGAGCAGCTCAGAAGCCCTTCAAATTGAGTGCTGGAGGCATGGCTGCTATGTCAATGCAAACTTATAGCCAGACGTTGTACAACGGCTACTCCATATTTGCGGTTTTAAATGATGCTGTAGAT
>EposOR26
ATGTCTGAGCCAGAGGGTGAACCGTTGTCATATATGAGTTTGATACCGCATTTAAAAAATTTGAGGGCGTGTGGGATTTTTCCTTTGCCTCCAGAAACTCCGATATTAAAAAGAAAACTACACAAGATCTACATGAGCTTGAATTTTGCTTTCATTATGACTTACACCTTGCAGCAAATAGTCAACGTGTTTCAAGTCCGCAATGATGTGGATAAAGTCATGGATTCAATGTTTCTCCTTTTAACTTTTTGTGACTGTATTTGCAAACAATTAGCATTTCTAATGTATCCCCATAAAATACTAGAAATGCTCGAAATTATGAAAGGAATTGCAGAGCACCGGCCCTTGCTACTGAAAACGGTTTACCAAGCACAACTTCTTCTGAAAGTTTTCAACAAACTTTGTTTGCTCACATGCGTTCTTTGGGTCCTCTTTCCAATCATTTCGCACTTCAAACAAGAAACTGTGGACTTCACGATTTGGCTGCCTTTCGATGCAAACGTAGACCCGCAGTTCTACATTGCTATATTCTACGTGTGGCTTCAGACATCGTGGCTCGGCTACAATAATTCAACAATGGATATTTTTATCATGTATCTGTTCGCGCAAACCAAAACTCAACTCACAATTCTGAGACTTGATCTTGAGAACCTTGTCAGTAGATGTAAGGCCGATGTCGCGGTTTCTTCATGTACTTACACAGACTCGCTTGAAAGACGTTTTAGGGGAATTATTCAGCATCACAATGAAATTATCAAATTTTCAACTATGAATGACAGCATTTTCAATGGCCCGATTCTTTTTCAGTTTTTGATAAGTGGTTGGATTATTTGTACAACAGCTTACCGAACAGTAAATATGAGTCCTGCTTCTGGTGAATTTTTGTCGATGATTCTGTACATGATTTACATACTTTCAGAACTGTTTTTGTTTTGCTTTTACGGTAATGAAGTTGCCTACGAGAGTGAAATAATAATGGAATCCGCATACGGCATGGATTGGACAGAGTTGCCGGTGAAATATCGTCGCTTTTTGATCATTTTCATGGAAAGAATCAAGTATCCTATAAAGCCAAAAGCAGGCAAGATAGTGCCGCTCTCTATTAATACTTTTATACAGATTGTCAAATCATCTTACACATTTTTCACATTTTTGAACAAAGCAGGAAAG
>EposOR27
ATGTTAAAAAAATATGTGTCCAGATTGCAAGACCCAAACCATCCATTACTCGGGCCAACCCTCTGGGGTCTTCAGAGCTGGGGAATGTGGCAGCCAAACCACGGCCTCAGCCGTATCATTTACAATTTGATTCATCTTGCTGCTATACTGTTTGTGTTGAGCCAGTACGTCAAACTGTGGCTCATCAGAACGGACCGTGAAGCAGCACTCCGAAACCTTTCCGTTACTATGCTCAGCTCCGTTTGCGTTGTAAAAGCCGGCACGTTTGTCTTCTGGCAGCAAAATTGGCGTGAGGTTATTAACTTCGCGTCAACGTTGGAGAAGAGCCAGCTGGAAAAAAAAGACAAAACGGCTCGCGACGTTATTGAAGGCTATACAAAGTACTCGCGAAGCGTCACTTACTTTTATTGGAGTCTTGTCACAGCTACTGTTTTTACGGTTATATTAGCGCCTTTGGGCGTGTATTTGTCGTCCGTGGAACAGCACGAGCTTATGAGGAACGGAACCATTCCTTACCCCGAGATAATGAGCTCGTGGTTTCCTTTTGACAAAACTAAAGGCGTTGGCTATTGGGTCGCGATTCTAGAGCATTCTTTGATCTGCTTTTATGGGGGCGGTATTGTGGCTAATTATGACGCTAATGCTGTGGCTTTGATGTCGTTTTTTTGTGGGCAACTTGAGCTGTTGAGTGAAAACTGTAGGGCATTATTCGGTGATGGTTCTGAAATCATCGATTACTCGGAATCAATGCACAGGATTAAGATGTGCCATTATCACCACTTGTCTTTGATTAAGTATTCGAAGATCTTGAATTCTTTATTGTCTCCTGTGATGTTTCTATACGTAATCATTTGTTCACTTATGATATGCGCAAGCGCTTCACTATTAACGAACGAAAGCACGACAGCAATGCAACGGCTCTGGGTAGCGGAATACCTTGTGGCACTCATAGCGCAACTATTTTTATATTGCTGGCACGGCAATAAAGTGTATTTCATGAGTGAGAGAGTCGACCGCGGCGTGTATGAGAGCGAGTGGTGGCAGTGCGGGGTGCGCCTGCGACGCGGCGTGTTGCTGCTCGGAGGACAACTGCGCAAGACCATCTTGTTCGACGCCGGGCCCTTCTCTACACTCACTGTTGCTACTTTCGTTGCAATTCTAAAAGGGTCGTACAGCTACTACACTTTCCTTAGCAACAACGAAGAT
>EposOR28

ATGTGTAAAAAAACCGTCTGCACAGCTGAAAAATATAAAGCTCCAATAAGCTACGTAGAGATAGTTCTATTTACACTAAGAATTTGTAAATTTAGAAATTTTAAGGCCGAGTCAGTGTCTGATCGCGTGGCTCGTAAGCTCCATGACGCCTACTGCTGGTTTTCGCTGGTGGTGACCAGCGCGTATCTTGGGCAGGAGTTGATTTATGCGTACCAGGAGCGTGGCGATATGGAGCGTTTCTCGCGTGTCATGTTCCTTCTGCTCTGCCACGTGACTTCTATCGCCAAGCAGGTTGTCTTTTTGGTCAGCGCCTCTCGGATCACTGCGCTTTTAGAAGGGCTGGACGATGCGGCGTACAACCCCTCCGAGGCTAAGCGCGCAAGCTTGCTGCTAGAGCGCGCACAGGGCGCACGTCGACTCGGCGCTTTGTACGCGGGTACAGCAGCAGCCACTTGTGCTTTATGGACGCTCTTCCCGTTGCTGTCACGCCTGCGCGGGGGCTCCGTCCACTTCGCCTTCTGGATGCCCCTGGACTACAATGCTACCTGGCTCGAGTTCTTTATAGTGCTGGTGTACACCCACTACGTGACAACGTTGGTGGGAGTAGCCAACACCACCATGGATGCCTTCATCGCTACCATACTCGGCCAGTGCAAGACGCAACTCACCATACTCAAGATGGACTTTGAATCGCTGGGAGAGAGGGCAGCAGAGCGAGCGAAGGCAACGGGAGAGAGGAGCGGCGCTGCTGCTGCTTCTCTGCTCGTGCAGTGCGTCACGCATCATCACAAGATCTGCCACACATCCCGCGAGTTGCAGTCGGTGTTCGGAAGCGCAGTGCTGCTGCAGTTTGGGATAGGTGGCTGGATCCTCTGCATGGCTGCTTTCAAGCTCGTYGGTATGAATGTGGCGTCGCTGGAGTTYGTATCCATTCTCATGTTCCTGATGTGTATTCTGACAGAACTGTTTCTGTACTGCTACTACGGGAACGAGGTTGCTGTTGAAAGTACACAAGTCTCCGATGCGGTGTACGGCATGCGTTGGACAGGGGGTGAGGTAGAAGGCGTGGGGGGGAGGGTGCGGCGCGCGCTGCCGTTCGTGCTGTGTTGCTGCGCCGGCGCRGCYCGGCGTCCGCTGCGCCCCGCCGCGCTGTTCATCCCGCTCTCGCTCGAGACCTTTGTGACGATTATTAGGTCATCATACACTTTCTACGCGATGCTGAGGCAGACACAGCATTGA
>EposOR29
ATGATCAAGTCAATTCTTGATAGCCTAGAAGATGCGAACCGACCGCTGTTTGGACCAAACTATTGGCTTTTAAACAAAATTGGCTTGATTTTACCAGACAATACCTTTGAACGAATTTACTACATACTTATTCATGAGATTGTAACATTTTTCGTATTTACGCAGTACATGGAACTATACGTAATACGATCGGATCTGGATCTAGTTCTGACAAACTTGAAGATTTCCATGCTAAGCATCGTGTGCGTGGTGAAAGCGAACACCTTTGTAATTTGGCAAAATAACTGGCGTCAAGTCATCGATTACATTAACAGCGCTGACAAATTTGAAAGAGACAATCAAGACGAAGCCAAAAGGAAGATAATACATGCCTATACCAAATATTGCCGTCGTGTGACTTACTTTTACTGGGTTCTTGTGTTCACTACATTCGTCACCGTAGTCACTACACCTTTGATGAAATGGTACTCATCGTCCACATTCCGCGAAGGCTTCAGAAATGGCACTGAAGCCTTCCCACACATCTTCAGTTCCTGGATGCCGATTGATAAAGAACACTCTCCCGGTTCTTGGATAACTGTGGTTTGGCATACTGGATTATGCGCTTATGGTGCTACAATAATGGCGGCTTATGATACGAGTGTCATGGTGATTCTGGTTTATTTTGGAGGGAAGCTGGACCTACTGCGTGAGAGATGTAAGGAGATGTTGGTTGTGGCTGGAGAAGTAAAGACTGACAAAGACGCCGATGCTGCTGTCAAGCAACTGCATGAAATCCATGTGATGTTGCTCAAGCACTCCAGATTGTTCAACTCTGTTCTATCACCTGTAATGTTTGTTTATGTGGTGATGTGCTCCTTGATGATCTGTGCGAGCGCTTTCCAACTTACCTCGGCAACAAATAAAACGCAGAAATTGTTGATGGCAGAATATTTGATTTTTGGCATAGCTCAACTTTTCATGTTCTGCTGGCACAGCAACGACGTTATTTATAAGAGCCGCAACGTAATGATGGGGCCTTATGAGAGCAAATGGTGGACCGCAAGTCTTCAGCTGAGGAAAAGTGTGGTGATACTGCAGGGTCAACTACGGATTGTGCATATCTACACAGCGGGTCCGTTCACTGATCTGACACTGTCTACATTTGTTGCGATTTTAAAGGGCGCCTACAGCTATTACACGTTACTTAGAAAA
>EposOR30
ATGGCCGTTTTAAAATTTGAAGAAGTGTATAACGTACCTATTACTTGTCTCAACCTAAATCGTGCTCATCCAAAGATCCCTAAGGACTGGAAATGGGCCTTGCAAGTTGGCATCATGCACGGAATATTCACGCTGACATTCAGCACTTTTATTTACAGCTTGATCGCTGTCGACATAAAAGGGGATGACTTCGGCAAGGCATGCACAAACGGTATATTTCTAGTGATTTGGGTGGTGGTAACATTCCAGTACGGCGTCGTTTTGAAATTCAAAGAGGAAATTAGTACTTTGATAAGAATCAACCAGGAAAACTTCGACGCGGCCGAGTCGATGTCTGACGAAGACCAAGCTGTGATAAGAGACTACGCTTTCAGGGCGCGCTGGGTCGCGAAAGTTTGGTGCATTTCGTGTTGTGTGAACTGCGCGCTGTTCCCGCTTAAATCTCTCGTTCTCACTCTTTACTCACTCTATATTGACGACTTCAGATTAGTACCCTGGTACGATTGTTCTTTCCCCGAATTCATAGATAAGATCAAGTACAGGCCGGACATTTTCTCCATAATTTTTAGCACACACGTATTCTACGGAGTGTATGCTATAGGAATGTACATTGGGTTCTGTCCGTTGGGGCCCATTTTTATTCTCAACACGTGCGCTCAACTAGAGCTGATGGCGAAGGAGTTCAAAAATATTTTTAATGTGACACCGTACAATGAGAAAGCGGTCAGCGAGCAACTTTGTGCTCTTATTAAAAAGTCACAGGACATATACTATTACGTTCAATTAATTAATGATGTATTTAAAGTGTTATATGAAATTAGTCTGAAAGCATCTGCGATCATGATTCCTATAACCCTTTATCAAGTGCTGGATAGTATGAAAAGACGTGAGCTGTGTATGGAATACATGGCGTTTATACTGACAGCTTCGTTGCTGTGCTATGTGCCTTGTTACTACAGCGACTTACTTATGGAGAAGGGCGAGGCTCTGCGACTTGCAATATACGGGAGCGGCTGGGAAGCCCGCTTCCATAAAGGCTCAAGGAACAGTGTCATTATAATGCTAACTATAGCGATCCGGCCGATATCGATACGCACTCTATTCCGTACTGTGTGCTTGGATGCATTCGCTGGGTTATGTCATGAAGCGTACTCCATTTTTAATCTCCTTAACGCCATGTGGGGT
>EposOR31
ATGTCAACTTTACAATTTGAAAAAGTATATGATAGGACTTTAATATGCTTGAAGAAGTGTTGTACCCACCCTTCTACTCCCATTGATACGAAATGGGCGTGGCAAATGGGTTTCATTCAAGTATTTTACACGACAGGTTTTGTCTCCATAGTCTATAGTTTCTCCATGAATTTGATGAAAAGAGATTTTTCCCAAGCGTATAATGATGCGATATTTATGGCCTTGTACTTGGTAGTAACATACCAAAGCGCGGTGGTATTATGGTATAGGAATCCCCTCAACACTTTGATACAGAAGACCGAAGAGTATTTTAGTTTGGCTGATACATTGCTGGCTGAGCACCAATCCTTGGTGATCGAGTACGCGAAAAGAGGTCGATGGGTGATGAGATTGTGGTATTTTTCAAATATGACGACTTGTGCTCTGTTCGTAATCAAGGCTTCTGTTCTTACTCTGCATTCTCTTTACGCGGGAGACTTTCAACTGTTCTTGCTATACGATTATACTCTTCCACCTGCTTTAGAGGCAGTCAAGTATAGATATGAAGTTTTCTCCTTTATCTTGGGTCTCCAAGTATTTTACGGGCTTTGTGCCTTACGGACAAGTGTGGGTATTTGTCCTTTAGGTCCTATTTTTATTCTAAACGCGTGCGCTCAGCTAGAACTGGTGGCTTTAGAGATCAAAACGATATTTGAGGAACGCAGCGAACGGAATGTCGCACAGAAACTTGTTGCTATCGTGAAGAATTTACAGAATATATACAGTTACGTCGAATTGATTAACAAGATGTTTAAAGTCATGTACGAGCTGACACTGAAAACCTCTGCTCTTCTGATGCCTATACTATTGTACCAGGTGATTGAAAGTGTCAAACGGGGCGAAGCTTCGTTTGAATACATGATGTTTACATACAAGGCGGTTTTGCTTTGCTACCTGCCTTGCTTTTACAGCAATCTGTTAATGGAAAAGGGTGAGTTAGTACGGCTAGCTTTATACGACAGCGGTTGGGAACAACATTTCAATAAAAGAACAAAAGTCAGTCTCATCATAATGCTGACCGTGGCGCTGCGGCCAATCTCAATACGCACTATATTCCGCACAGTCTGCTTGGACGCTTTTACTGACTTATGTCAGCAGTCATACGCCATATTTAACCTCATCAACGCTATGTGGAAC
>EposOR32
ATGAAAAATATAATTGGAATGCAGTTGCGTCGCTACCTCCCGGTATTTAAATCCGAGCATCCAAAATTAGTAAATACCATCCAACGTCTTATTTGGAATACAGGGGTCTGGTCCAACGAAAGCATGGGCTTGCATTGGATGGCCAAGCTCGTTATAGTATGTTTCTTTTCCACCAACTTTACGCAGCTCGCCGCCATGATAATAGAGAGAGACGACTCTGAAAGAGTCTTCGAATGCTTCAGCGTGCTTTCCTTCTGCGGCATGGGAGCCCTGAAACTTCTTAACCTTTACCTAAACAGAGAACGGTGGCTTTTTATATTCACCCAAATAACATTGTTGGAAAACAAGCAGTTGAATAACGCAATTGATAAACAGTGTGACGACTACGATACTGATGATGAAGAGGAATGTCTGTCTCCGCATATTCAACGCTACACAAGAAAACACACTTACACAGCCAGTCTTCTGTTAACTCTGTACAGTACCACTGCTGTAATATTCATATTGGCACCTTTCGTTGAATACGCTTTGCAGCACGAGACAAAAGGCTACCCTCACATCTTGCCCGGTTGGGCGCCATTGGATGCGGTAGGTTTTGCTGGATACTTTGTCAGCGCATTATTCGAAGTTATCGGTTCTATTTACTGCGTGTTCGTCCACGTCGCGTTTGACTGTACTTCTGTGGGGGTTATGATCTTCATTTGCGGCCAGTTTGCGATGCTCCGGGAAAGTACTGAAAATATCGGAGGTAGAGGCAGAGGGCATACAATCAGTAGGAACAGAGATGCTCGGGCACGTTTGAGAATCGCGAAAACACATAGCACTCACATTATCCTTTGCAATGTCATTAACGAGCTGGGTTCAACGCTCCGAACTATACTAGGAGTATATTTTTTGGTAGCTACCTTGACAGTTTGTTCAGTGGCTGTAAGACTAAATACGCAAACACTCAGCTTCATGCAACTAGTGTCTCTGCTTCAGTACATGTGCGGGACTCTTACGCAGCTGTTCCTGTTCTGCCGATACGGAGACGCAGTGTTTCACGAGAGCTTCTTCAGCATGGGCGAAGGCCCCTTTGGAGCGGCGTGGTGGGGCTTGCAGCCGCGCGTGCGCCGCGAGCTCGCGATGCTGGGCGCCGCCATGGCCAAGCCGAGGCCGCTGCGGGCCGGCCCGTTCAACACTTTAGACCTACCCTCATTTGTACAGATCGTGCGAGCTGCCTATAGTTACTATGCAGTTCTGGGGCAAACATCAAAA
>EposOR33
ATGCAACATTTACAATTTGAAAAAATGTATGAGACCACCTCGTTCTGCTTGAAAAAGAGTTGTACGCATCCTTCTATCCCCATCGATAGGAACTGGGCATGGCAAATAGGACTCAAGCATGGACTTTACACCATGGGTTTTGTCTCCGTAGTTTATAGTTTCTCCATTAACATGACGAAAGGAGATTTCTCAAGGGCGTATAGTGACGCAATAATGATGATCGTGTACTTAGCAGTTACAGCCCAAAACGGGGCTGTACTGTGGTTCAGAGATCCCCTCAACACTTTGATACAGAAGACCGAAGAGAATTTTGAATTGGCTGATATATTGCCGGTTGAACATCAATCGTTGGTAGTCAAGTACGCGAGGAGGGGTCGATGGGTGATGAATCTGTGGTATTTTACAAATCTGACGATGTACACTTTATACGTGATCAAGGCTGCAGCTCTTTCTCTGCATTCGCTTTACGCAGGAGAATTTCGACTGTTCTTGTTTTACGATTATACTTTTCCTCCTGCTTTAGAAGAAATCAAGTATAGATATGAGGTTTTCCCCTTAATTATTGGTCTCCAAATATTTTACGGGCTTTATGCCTTACGATCCACTGTTGGTTTTTGTTCTTTAGGACCTATTTTTATCCTAAATGCGTGCGCTCAGCTGGAACTGGTGGCTATGAAGATCAAAACAATATTTAATGAGCACAGCGAAAGGGAAGTAGCTAAGAAATTTGTAGACATCGTGAGGAGTTTACAGAATATATACAGTTACGTCCGATTGATCAACGAAGTGTTCAAAATTATGTACGAGCTTAATTTAAAAATGGCTGCTCTCATGATGCCTGTACTGATTTACCATATCATTGAAAGAGTCAAGCAAGGCGAGATGTGTTTCGAGTACATACTACTTGCTTGCAAAGCGGTTTTGTACAGCTACTTGCCCTGTTTTTATAGCAACTTATTGATGGAAAAGGGCGAAGCTGTCCGGCTAGCTATATACGAATGCGGCTGGGAGCAAGTCTTTGACAAAAGCTCTCGCAACAGCCTCATCATAATGCTGACTGTGGCGCTTCAGCCCATTTCCATACGCACTATATTCCGCACGGTGTGCCTAGATGCTTTCGCCGATTTGTGTCGTCAGTCATACGCCATTTTTAATCTGATTAATACGATATGGGAT
>EposOR34
ATGGAAGACAAATTAGTTTTTGAAGAAGTCTATAAGATCAACATGACCTGCCTCCGATTAAACCTCTCACACCCTTCTGTGCCGAGGGATCTCAAATGGCTCTTGACTTTTATCTTAATGCAGGGACTGTATACCGCATTCAATGCGATCTGTCTCTACAACTTGATATTTATCAACGTAAAAGAAAATGATTTTCCCAATGCATGCAGCAACGGTGTTTATATGGTTATTTACTTTGTAGTAACATTTAAATATGGTGTGATGGTGTGGTATCAGAAGGATATAAAGGATGTTATACGATATCAGCAGGAATACTTTGATTCTTTCCGAGAATATACTGTTGAAGAGCAAGCTGTAGTAAAAGATTACATCCAAAGAGGGCAGTGGGTATCGAAGTTATGGCTTAGATCCACTATCGTCACTGCGGGTATGTTTCCTGTTAAGAGTTTCATTGATAGCGCTTATTCAGCCTACGCTGGAGATTTCAGGCTACATAGCTTCAATGAGAACAGTTATGGTCCGTATATTGACGAAATCAAGGGCAGGGTAGATGTATTCATTTTAATGTACGCCATATTCAGTGTGTATACTACTTACACCGCAATCATGTATTCGGGCTTTGCGCCTTTTGGGCCACTTTGTATACTGAACGCCTGTGCTCAGATGGACATAGTAATGATGAGAGTCAATCACCTTTTCGACGAAGGTTTCGACAAGGAAAAATCACCGAAGCAGTTACAAAACTTAGTAAAGTTTACACAAAATATATACGGTTTTGTTGATCAAATTAATGATATATTTCAAGTTTTGTACGAGATGTGTTTAAAAGCCTCTGCGATATTAATACCTATTTCACTGTATTTGATAATTGAGGGTTTCAGTGAGGGCAAGCTGTACTATGACTACGTGATGTTTTCTTACATGGCGTCTTTACTCTGCTTTGTGCCTTGCTATTATAGCGATTATCTCAAGGAAAAGGGTGACGATCTGCGTTGCGCAATATACGCGTCGGGCTGGGAGAAATTCTACGACAGAAATACCAGAGTCACCCTCCGCATAATGCTGATACGAGCGACGAGGTCCCTCTCCATAAAGACGGTGTTCAGGGCTGTCTGCCTGGAAGCCTTCTCTGATTTGTGTAAAGAAGCTTACGTTATTTTCAATATGATGTATGCTGTTTTGCAT
>EposOR35
ATGGAAATGTCGAATATCCACGGGGCCGAAGTAAAAAGAACAAAAAAGAAAAACAAATGCCGTTTCGATCTAAGGAACATCTTTAAATTTCTCGAGGATTTTGAACATCCGTCAGTGGGTCCACATCTTCGTCTCCTCAGTTTGACTGGCCAGTGGCATCCGGACCAAGATTCAATAAGCACTCGCCTCAAACTGGCAATTTTTTTCATAACCGTTATTTTATTCTGCAGCCAGTACGTCAAATGTTTCGTCCACATCGATATCAGTTCCTTGCTGCTTATTCTTCAATACGCTCCATTCCACATGGGTATCCTGAAGACCACCTTTTTCCAAAAAGACTACAGCAAATGGGAGGAATTAATCGGTTACATGTCTTCGACGGAGAGAACACAGTTAAGAGAAGACGAGAGCGAAGTTAAACCGGTTATGGAAAACTACATAAAAAGGAGCAGACGAGTCACATACTTCTTCTGGGCTTTGGCTTTCTTTTCCAATTTTAGCATTTTCTCTGAACCGTACCCAAAAAATCAAGCAGTTGAAAATGGAACAATTGTTTACGTCAAGATATTTAACTTCTTTACCCCATTCAACCAAGATGCTCCACCAGGGTATTACGTCTCTATGGCCATTCAAACTGTTTTGGGTCACATAGTGAGTGCATACGTCGTTGCTTGGGATACTCTTGTTGTATCCACTATGATATTTTTCGCGGGACAGCTAAAAATTTCTCGTATCTACTGCGTTCGAATCATTGCGGCTGGGAGTATGGAGCAGAATCACCGGAATATTGTGGCATGTCACCAATTCCACTCTTCTCTTATCAAGTATCAGCAGTTGTTCAACTCGCTAATATCGTCCGTAATGTTTGTGTACCTCGTCGTAGTTTCTGTAAACCTTGGCGTTTGCATTATTCAGCTCTCCCAATTAAAAGACGACTTAGCAGCACTACTGGCCAGTGTTCTATTCGTGGTGGCTTGTTTAATTCAACTTTTAATCTTCTATTGGTACGGAAGTCAGGTCACAGAAGAAAGTGTGCTGGTAAGCTATGGAATATTCGAAAGCAACTGGGTTGAAATGGCAAAGTTGCTAAAAGAAGTAACATTATTGCAACTGGCAACATCCAAGCGGTTGGTGTTCAGAGCTGGGCCATTCAATGAAATGTCGCTTACTACGTTCGTCGCAATTCTTAGATCCAGTTACAGCTTCTACACTTTGCTGAATGAAACCAAA
>EposOR36
ATGTCAATTTCACAATTTGAAAATGTGTATGACATAACTTTTATATGTTTAAAGAAGAGTTGTACCCACCCTTCTACTCCCATTGATGCGAAATGGGCGTGGCAAATGGGTTTCATTCAAGGATTTTACACGCTAGGTTTTGTCTCCATAGTCTATAGCTTCTCCATGAATTTGATGAAAAGAGATTTTTCCCAAGCGTATAATGATGCGATATTTATGGCCTTGTACTTGGTAGTAACATTTCAAAGTGCGGTTGTGTTATGGTATAGGAATCCCCTCAAATCTTTGATAGAGAAGACCGAAGAGTATTTCAATTTGGCTCATACATTGCCGGTTGAGCACCAATCCTTGGTGATCGAGTACGCGAAAAGAGGTCGATGGGTGATGAGATTGTGGTATTTTTCAAATATGACGACTTGTGCTCTGTTCGTAATCAAGGCTTCTGTTCTTACTCTGCATTCGCTTTACGCGGGAGACTTTCAACTGTTCTTGCTATACGATTATACTCTTCCACCTGCTTTAGATGCAGTCAAGTATAGATATGAAGTCTTCTCCTTGATCTTGGGTCTCCAAGCATTTTATGGACTTTGTGCCTTAAGAACATTTGTCGGCTTTTGGCCTTTAGGACCCATTTTTATCCTAAATGCCTGCGCTCAGCTAGAGCTTGTGGGTTTAGAGATCAAAACCATATTTAAGGAGCGCAGCGAAAGAAAAGTGACCCAGAAACTTGTTGACATCGTGAAGAATTTACAGAATATATACAGTTATGTTGAATTGATCAACGAGGTGTTTAAAGTTATGTACGAGTTAACTATGAGAACATCTGCTATCATGATGCCTGTACTCCTTTACCAGGTGATTGAAAGTGTCAAACGAGGAGAGACGTCTTTCGAGTACATGCTGTTTACATACAAAGCGTTTTTGCTCTGCTACTTGCCCTGTTTTTACAGCAATCTGTTGATGGAGAAGGGCGAAGCCGTCCGGCTAGCTATATACAACTGTGGCTGGGAGCAAGTCTTCGACAAAAGCTCTCGCAACAGCCTCATCATCATGCTGACTGTAGCGCTGCAGCCCATTTCCATACGCACTATATTCCGCACGGTGTGCTTAGATGCTTTCGCTGATTTGTGTCGTCAATCATATGCCATTTTTAATCTGATTAATATGATGTGGGAT
>EposOR37
ATGGGACTTTTTAATTATTTTAGGGAAAATATGAGAGCCAGCAAAGCTAAGCTGTCAGAGAACAGCTTGGATAGCTTGGTGTGGCTCGTGAACATCATCCCAGGCATCGTCGGCTTTGACATCTTCAGGGAGAAAATATTCATACCGTTTTGGATCTTGCATATTTTTCTCCTCACTTACGTGTACGGGGTTGGCAGCGTCGTGTATCAAGCCAGGGACGCTGAGGTAGCCAGTGATTTCATCAAGAGCTTCGTCAACGTCTCCATATTGGCTTTGACAGCCAACAACAGCTATTGGTTCTTGACGAAGAGGCAACTGCTGAGAAGTATACTCAAGAAGGTTAAAGAGAATGACAATTTTGTTGTTCAGTCTGGACTCTTCGCCGAGAAGCATGCTCGCTCACTGTTCCTGATCAAACGCATATTGTTGATATTCTACGGACTAAACTTAACTAACGAATTCACCGTGTATCTGCCGAAACGTGTGGATCTACACAAGGAAACCTTTTCGATGACGCTTTGTGTTGGACTCGAGCCTCTTACATCTTCTCCGAACCGGGAAATATGCAAAGCCTTTCTTGGTATTCATGAGTTAACGATAGTTTGCGTGGTTCTAAACTACCAAACCATGATGCTGTTACTCATAGCGCACACCGCAGTCATGTACCAATTGCTCTCCGACGAAATAATGACGTTCAACACAGAACTGGAAGACCATCGGAACTACGAATCAGTTCAAGAAAGTTTAACAGTGATTATACGCCGGCATGCTCTTATTTTAGAGATAACGGATGACCTAAAGCTCTTGTACAATATGCCTATGGGTGTGAATTTTGGCTCGAACGCAGTCTGCATGTGTTTCTTCTTCTTTTTAACTTTGGAGGAGTATCTTGGCTTCATGCCTGTATTGGTCTACTGTTTCTTAGTGTTTTTCTTATACTGTTTCCTTTGCCAGAGGCTTACGAATGCTGCTGAAGTGTTCGCTAGAGCTGTATACAGCTGTGGATGGGAAAAGATGGAAATCAAGGAACAGAAAGCCATATATACTATGCTGCTGCAGGCTCAGAAGCCAGTTGAATTGCTGGCTGCTGACCTTATTCCTGTCAATATGTATACTTTTGGAAGCACTATTCAAGCTATTTATAAGTTTACTACCGTTGTTAAGCTG
>EposOR38
ATGGAGGCTCTCCAGAGGTTCGGTTTGAAGCACCATGACCTGCCGACCATGCTTTGGAACGTCACTGCCTTGCTGCGGGTCCTCGCGCTGGACGTCGATGGAAGGAACAGGAGAAGCATCTCTCCAGTCGCCTACTTGTTCATGACGGTCACGTTTATCTTCTACTTCTACACCTACCACCTGTCAACGATTTGGTTCGTCTTCTGGCGCGGCGGCGGCGAGCTGCTGTTCTATATTCTTCTCTTCTCCCTCTCTATTAGTAGCCTCATTGGCGTCATTAAGCTAATTTACATGTATTTGAACAGTAAGAACCTTCAAAAAATAGCGGCAGAATACCTTTTGTGCGATGCTGCTGTGATACCTGGGAGTCGATTGGCAGAGAATATCAAGCTGACCCTCAGGAAGGTGAAGAGACGCGCCACCATATACTGGTGGCTCATCATCAGCAACGGCTTGGTGTACGTGGTTGTGCCACTCCTGACTCCCGGCAGGCACCTGACAGAAGACGACCAGATACTGTGGGGCCTTGAACCGATGTTCGAGTCTCCGAACTACGAAATAGCTTTCACTATCATGTCCTTCGGCGTGTTTCTGACAGTCTACGCTCCTGCCAACATCACGGGGTTCCTCATCATCATCGTCGGCTACACTGAAGCCCAGATGCTGGCTCTGAGTCAGGAGCTACTCCATCTCTGGGATGATGCACAGAATCATTACCAAAGGATACATGGAAACGGGAATTCGTCCATGGCAACCAGCATCAGGACATCTAACTTGTTCACGCCCCGATCGAAAGAACCGGTCATATTTCGCTATCGAGCTTTTCAAAGAAATTCCAGCATAGCCTCTTCTGAGACTTCTGTAGACGCTGTGAACAGAGAGAAAACCATAATTAATGACTTCATTAAACAGCGTTTAGTAAGCATCATGAAAATGCACGCTATTAATATAGGCCTCATCAAAAAGATTGAAAACATATTCCAAAGCGCTATCGCCATAGAGTTTTGTTTACTCTCCGGAGGGCTCATAGCTGAGTTGTTAGGCGGTTTGGAAAATACGTATGTTGAGGTGCCCTTTGCATTGGTACAAGTGGCTATGGACTGTATCACTGGGCAGAAACTTATAGATGCTAATACAGCGTTCGCTGAGGCTGTATACGACTGCCAGTGGGAGAACTTTGACGTTAGCAACATGAAGTTGGTAATGGTCATGCTCCAGAATGCGCAAAAGACCATGAAGTTGTCCGCAGGAGGCGTCAACCATTTGAACTATTCGACCCTTATGTCGGTGATCAAATCCATTTATTCAGCTTACACCGCTCTTCGATCGACTATGAATAAGCACAAT
>EposOR39
ATGTGGAAGACGGTGCGTAAGTTCGGGCTGAGCCACCACGACCTTCCGACGATGGTGTGGAATGTGGCGGTGATGCTGAGAGTCGTTTGTGTTCGGATCGATCCTCGGAACACTAAGCCCATCCCTCCGGCCCTCTACATCTTAACCGGCGTATGCGCAATCTGCTACCTCTACATCTACCAGATATCGATGCTTTGGTTCGTGTTCGTCCGCTGCAAGGAGACAGGAGATGTCGTCGCCGCCATGATGCTTCTGTCCACCGGGACCACTAGCCTCATAGGGATCACTAAGCTGTTCTACATGTACTTATATAAGGAAAGAATCCAGTCGATGGTGGCAGCCTATATCGAGTATGACAGGTTGCCGGTCGCCCCAGCGGCTCTGTCCCTCGTCGATACTTCTTTGCGGGATGTAAAGAAGCGCGCACTGATCTTTGGGGCCGTTATAATCGGGAATGGTTTTGTGTACAACCTGCAGCCACTATTTAAGTCTGGACGGCATCTTATGGACGATGATCAAATATTGTATGGACTAGAGCCGATGTTGGAGACACCAAACTACCAGATCGCCCTTATCAACATTGTGGCTTCAGTGAACTTCATATGCTTCATAGTCTCAAACATCACCGGTCTACTGATAATTACCACAGGCTACAGCGAGGCCAGGTTTCATGCCCTAAGTCTAGAGCTAAGGAATCTCTGGCAAGACGCAAAGCAGCATTACAAGGAAAATTTCGACGTTGATTATAAAGAAGACAAATACGACAAAAGAGCTGAAACGGAACTCAATAAATACGTGAAACACCGTCTATTCCACATACAAAAGAGCCACTCGACCAATATTGAGCTCGTGAAGAGTCTTGAAGACATTTTTCGCGGTGCGATCGCCGTGGAATTCTTTCTGCTCACGCTGTCTCTCATAGCTGATCTTCTTGGAGGATTGGAGCACACGTATATCATAATGCCTTTCGCTTTGATGCAAGTGGGTATGGACTGCTTTACTGGGCAAAGGTTGATGGATGCCAGCCTGATGTTTGAAGCCGCCGTTTACGATAGCAAGTGGGAGCATTTTGATGCGGCGAACAGGAAGACGGTGCAATTGATGCTGCAGATTTCGCAGAAGACTTTGATCCTGTCGGCGGGCGGAGTGACTGCCCTCAGCTTTGGCTGTCTTATGTCCTTGATCCGATCTGTTTACTCGGCGTATACTGCCTTGCGTTCTTCTATGAGTTTC
>EposOR40
ATGGATTTGGACTACGATGAATTGTTCAAAATTTCCATTTGGGCTTTGAAAATAAATCGCTCTTACCCCACGATACCAAACGACAAGATATGGTATATCACAATGATTCCCATGCACGGACTTTTCTTCGTGGAATTCTGCTTGCTTCTCAACAGCACAATTTGCCACGACTTGAAAAACGATAATTTCTCCGCCGCTTGCACTAACGGCATCTTCGCTGTTCTGTTTAACTGCGTGACCTTTAAATATACTATGCTTTTCATTAAGAAGCAAGATATCATCACTGCTATCAATAAAATCAAAGGTGACTATGAATCCGCGAAACATTTGCCAGTAGAAGAGCAAGAAATTGTGGTTCAATACGCTAAAATCGCTAATTGGGTGACCAAAGTCTGGTTTATGACATCGTGTGTCAGCTTCTCCGTTTTCCCCGTGGTAACCATAGTTCAAACTGTTAACTATTGCTGGATCGGCGAACCCAAACTCGTCTACCTGTACGATATGACATATCCAGAAGCTATAGAGACACGAAAAGGCGATGTGCCTGTTTACTTATTTTTAATGTTCTTGCAAATATATTACGCGTTGTATACGGTGCTGATGTATGTAGGCTTTACGCCACTAGGGTTGATATTTATGTTGCACACGTGCGGGCAGTTGGAGATTGTGAAGTATCGGATCAGGAATCTGTTTAATGGGGACCATTACGATCCCAGGGAGATACGGGAGCGACTGAAGAATATTGTGATGCCTTTACAGGATGTGCTGGAGTACGTAGATCTCCTGAAGGAGACTTTCAGAGTAATATACGAGATGTACATGAAGGCTACAACCATAGTTTTGCCTATCGCATTCTACGAGATTGTTGAGTCTTTCAAGGAAGGTCAAGCGAGCTTTGAATTCATGACGATCATCGTAGCTAGCGTTGTGCTTTGCTTCGCTCCGTGCTACTATAGCGACTTACTAATGGAAAAGGGAGAAAGTGTCCGGCTCTCAGTGTACACCAGTGGATGGGAGTCCCACCCGGACATCAGTATGCGCCGGACACTATTGATCACTCTCTCGCGGCTGGAGCGTGACGTGGCCATCCGGACACTTTTCCGGACTGTCAACTTAGACGCCTTTGCTGAGCTCTGTCATCAGTCGTACGCTCTCTTTAGCGTGATCAATGCTGCTTGGAAT
>EposOR41
ATGGACGCGATGGACTTAAGGTATATGAAGAGGCTTCGCTTCAGCCTAATGTCAGTGGGAGCTTGGCCAGACCACGTCTTCAAGGATTCAACGAAACTGTCTGTATTCAAGAAATTCGGCTTCAGCATTATTTTGTTCATAATCTGTTGTGTCTCAATCGTGGCTCAGTTGGCGTACTTGATTATTAACAAGAAAGTTCTCGCATTTATCGACATAGGAAGATCTCTTGTGCCTTTTTTGATAAGCTTCGTTTATGCGGAAAGAACAACTTTGCCTATGCGAAGTTCATATCGCTCAGTTATTGAGGAATTTGTATTAAAATTTCATCTCATACATCACAAGAATAAATCGGAATATACGATGAAAATGAGTAACAAAGTCAACAGAATTTGTGAAATCGTCACCATAGTCCAGCACCTCCAGCTTTACGTTGCGGGATTCCTGTTCTGGGTTGTGCCCCTCTGTCAGAACTACAGCACTGGTATGCTGAGCTCAGACAGACCAGCTAATGTCACTTTTAGACATTCCGTCCATTACGCCTTACCTTTCGACCAGAACAGTGCCATAACCATCACTATGGTCTGTATCTTCAACTGGGTAGCGTCGTACAACGTCGGTTGCCTTCTCTGCTGCCACGATCTTCAGGTTTGCGTGTTTGTGTTCCACATTTGGGGACACTTGAACATTATAAAACACAACTTGAACAACTTCCCCCGACCAAGAGTTCCTGTCAATGCCAAAAGTGTTCCGTTGCGGTACTCGAATGAAGAAAGCAAAGATGTGGCGGTTGGGTTGAAGGAGATTATTCAACACTACATCATGACGAAGGACTTCGTATCGAAGATTTCTAATGCGTACAGCATTTCGCTTTGTGTCTACTATACCTTGCATCTTGTGTGTGATTGTGTTCTGCTGTTGGAATGTTCTACACTGGAACCTGAAGCGCTGGCGACGTATGCTTTCATGACCTTGGTTATGTTCCAGCAGCTGATACAAGTGTCGGTGGTGTTTGAGCTCATCAGCACCAAGGGTGATTCCTTAGCTGACGCGGTGTACGGCCTGCCATGGGAGTGTATGGACAACAGCAGCAGACGCACGGTGCTCATCCTGCTGCAGATCGTGCAGCAGTCGCTGGCGGTAAAAGCCTGCGGCATGGTGCCAGTCGGCGTACAGACTATGCTAGCGGTCTTGAAAGCTTCTTTATCATATTTCCTGATGCTGAGAACATTTGCCAACAGC
>EposOR42
ATGGATATCCCAACGTTTAAAGAAGTGTTCAAGATATTGAAAATTAATTTCTCTCTAATGGGTATCCCGTTAAACAAGTCGATGCTCACTATCAAGTTTTATGTCTTAATCTTCTTGCTTGTATTAATGATAATCGAAGAAGCATCGTTTTTTGTGAAAATGATGGCGCCGGAAAATTTTCTTCAGTTAACAATGCTGGCCCCTTGCCTTTGCGTCGGATGTTTGTCAATTTTAAAAATAATCCCTGTTGCTATACACAGGGAGACAGTCCGTGATTTAGCTGACAAACTAAACAACCTCAGCACGGAAATACTAAATGACCCTGAGAAAAAAAAAGTTATTCAACAAGACATTACCATGTTACAAACTCTCATCAAATATTACTTCATCTTGAACCTCGTTCTGATTTCGGTTTATAATTTCTCGACACCATTTTACATTTTGTACCATTACATCACGACGCGGGAAGAAATATTCTACTTGCCGTATTCGGTTCTTGTGCCGTTTTCCACTGAAACATGGTGTAATTGGTGTATAGTTTATATACATTCCATTTTCTGTGGATTTATTTGCACTCTATACTTCACCACTGTCGACGGACTATACTTTGTGTTAACATCGTACGTATGCAGCATTTTTGCGGTTCTCAGCAAAGATATACAGGAGTTAAAAAACGCATCCGACGCTACATTAAAAGATATAGTAAAGAGACATCAATATGTTCTTGAGTTGGCGGACGACTTGGAACTTGTTTTCACGCTGCCTAATTTTTTTAATGTCCTGGTGGGATCGCTGGAAATATGCGCCCTTGGTTTGAATTTAATGATTGGAGACTGGGGCGATGTTCCAGGTTGTTTTCTATTTCTCTCGTCGGTTCTACTTCAGATATTTATGATTAGTGTTTTTGGGGAAAAGTTGATAAGCGAGAGTACAAAAATCAGTGATTCGGCTTTCCTGTGTAATTGGTACGAAATGAATTCAACGTCCAAGAAAACTATACTCGTTTTGATGACAAGGGCACGTAAGCCACAATGGCTAACTGCGAATAAGTTTTCCGTCATCTGCTACACAGGATTTTCTAAAATAATTAGTAATTCTTGGTCTTATTTTACGATTCTTCGGACCGTGTACTCAAGAGAAGAA
>EposOR43
ATGGATGCACTTGAATTAAGATACGTTCAGAGGATTCGAATCACCCTAGGAACAGTGGGTGCGTGGCCAAGCCACGTATTTGAAGACAATCCGAGCAAAAAATGGGCAGTCCTACGTAGATATGGCTACACTAGCCTGTTGTGTATCTTGTGCAGTTTAGGAATGGTCGGACAAGCGATGTATTTAAAGGAGAATAAGAGTACTCTACAGTTTATTGACCTGGGTCAAACCTGTCTGACTCTTTTGATGAGCTGCGTCTTCTGCCAAAGAACAACTTTACCCTTACTCCGTACATACCGCGAGACCATGAAAGACTTTTTCTTAAAATTTCATTTGTCGCACCACAAGTACACGTCAGAGTTTTCATTACAAACCTGCAACAGAGTCAATCGGTTCTGCGAAATCGCCACAATAATACAGCACGTCCAGCTTTACACCTCCGCGTTCTTGTTCAACATAGTACACCATTATCAAAACTACAAATCCGGGATGTTCAGTTCAGACAAACCTATTAACGGCACTTACGAACATGCCGTCTCCTACTATTTACCATTCGACCAGAATACTGGAGTGTGGTTCACTGTTATTTGTATATACAACTTCTTCGTGTCATTCAACTTAAGTGTCATATTTTGCTGCCACGACCTCGTCATTTGTGTCATAGTGTTTCATATCTGGGGACATATGCATATTTTCGAGCACAATTTGAACTTTTTCCGACGACCAAATGCTGTGAATGGCGTTGAGTCATTGAAATACTCGTGTGAAGAAAATAAACAAGTAGAGCTTAGTCTGAAGGAAATTGTTAAACAGTACATCATGATAAAAGAATTCTTATCAAACACTTCTGAAGCTTACAGCGTGACTCTGTGCGTTTACTACGGATTCCATCTTGTCACTGATTGCGTTTTGCTGTTGGAATGTTCTACGCTGGACCCAAGTGCCTTGGCAACGTATGGCATGACGACGTTCGTCGTATACCAACAACTAATACAACTGTCAGTGGTATTCGAAATCATCAGCTCCAAGGGAGATGCTCTCATTGATGCGGTGTACGGCCTGCCATGGGAGTGTATGGAAAACAGCAGCAGACGCACGGTGCTGATCCTGCTGCAGATCGTGCAGCAGCCGCTGTCACTGAAAACCTGCAACATGGTTCCAGTCGGCGTACAGACTATGCTGGCGGTTATAAAGGCTTCATTTTCGTACTTCATGATGCTGAGAACATTTGCCAAT
>EposOR44
ATGAAAATTCTTAACGAATATACGAAGGAGAAATTGTCTTTTCTGACGCCTCTTCTCCCGTACGGTGTCTTGGAGTCGTGGGACGATCTCAACCCGCGACTCTATCACGCAGTGCACATTTACTGGCTCAAGTTTTACGGGTTATGGTACGGCACAGTGTCGACGTGTAGCGTTCAATTCTGGACTCATTTAGTATACGGACTGCTGGTGCTGTGGCTCGTCTGTTTCCTCCCCGGCATCGGAGAAGTAGTCTATTTACTGAGACGGCGAGATAACATCGGTGATATCGCTGAAGGATTGTATTTGTTCTTAAGTGAGATGTATACGTACATAAAGCTGTCTGCTCTCTGGTTGAATAAGAAGAAAATAATCGATCTTCTTGAATATCTGCACCGTGAAGAGTTTAAGCCTTCTGAGGTGGAACACAGAGAGATCCTGCGGAAAAGTATTAAGACGGCTCGCTTTGTGATGACTTATTATTCCACGATATGCGTGGGAGCTGTGTCGGTGGCCATAATAATGCCATTGGCGGAAGATTTCGAAGTCCTGCCGACAAACGTTGAATATCCATATTTCGATGTTTACAAATCGCCTGCCTACGGAATAATTTACATTCACCACATTTATTACAAGCCAGCGACTTGCATTATTGACGGAGTAATGGATACTATATTGTCTGCTTTCATCGCCTCGGCTATTGGTCAAATAGAAATTCTATCGTTTAACCTAAGAAATTTCAACATGATAGCCGAACGCCGTCGGCAAAGATTGTCGCGTATGGGGAACCTTAGCAATGACCAATCCACGCGATATTATGTGCGATCCGTATTCAAAGATATTATTAAGCATCACAACAGCATTATCAGATACGTGTCGCTGATCGAGAGCGCATTCAGCCTCGCCTCCGCTCTGCAATTAATGTTAAGCGTTATGGTGCTCTGTTTGGTTGGGATACAATTTCTTTCGATCGAAGAGCCAATGAGCCACCCGATCCAAATCGCTTGGATGGCGATTTACCTGACCTGCATGCTGATTGAAGTTTTCATTATCTGCTGGTTTGGAGATGAACTCATATGGAAGAGCAAGGAGCTCAGTCAAGCAGCATTCGACGCCCCCTGGCCTACCACAGACCCCAAGACGGCCATGTTTATTATAATCTTCATGGAGCGGTGCAAGCGTCCCCTGCGGGTCACGGCGGGCAAGATATTCACTTTATCACTCGACACTTACACTAATCTCATCAATTGGGCGTACAAAGCTTTTGCGGTGATGAGAAAAATGAAGAAA
>EposOR45
ATGGACGCAATGGATTTAAGATACATGAAAAGGGTTCGTTTTACCCTGAGGTCGGTCGGGGCTTGGCCAGACCACGTATTTAGCGGTTGTCCGACCACGAAACTGTCAGTTGTAAAAAGATTTGGCTACACCACTTTTTTACTTGTAACCTGCTGCCTATCAATTGTATCTCAATTTGCATATTTGATGAAGAACATGGCAGTTTTTAGTTTTGTAGATCTAGGGCAATCGGTAGTGCCTTTCATGCTTAGCTTGGTTTACGCTGAAAGAACCACTTTGCCTATGCGAAGAACTTATCGCTCAGTTATTGAAGAATTCGTTTTAAAATTCCATCTAATACACCACAAAAATAAGTCAGAATTTTCATTTAAAATGTATAACAGAGTTAATAAGATATGTGAAATCGCCACATTAATACAACACATCCAGCTTTTTACAGCCTCATTCATGTACAACATAGTACCCTTTTATCAGAACTACAGCAGTGATATGCTCAGTTTTGAAAGACCTGAGAATGTTACCTTCAAACATTCCGTCAACTACCTTCTACCATTTGAACAAAACAATGGTTTTGTGTACACTCTTGTTTGTATGTTTAATTATTTTGTATCGTACAACTTGGGTGTTCTGCTGTGTTGTCACGACTTACAGATCTGTTTGATAGTGTTCCATATTTGGGGACATTTGAAGATTATTGAGCACAACTTGAATCATTTCCAACGACCAAGCATTGCTGTGAATGCCAAAACTGTTCCGTTAAGGTACTCCAATGAAGAAAGCAAAGACGTGGCTCTTTGTTTAAAGAACATTATTCAACACTACATCATGACGAAGGATTTCGTATCCAAGACATCTCGCGCGTACAGCATTTCGATGTGTGTCTACCACGGCCTGCATCTGATTACTGATTGCGTTTTACTCCTAGAATGTTCTACAATGGATCCCAACACACTCGCAACGTATGTGCTGTTGACTCTGGTTATGTTCCAACAACTAATACAACTGTCAGTGGTGTTTGAGCTCATCAGCTCCAAGGGTGATTCCTTAGCTGATGCGGTGTACGGTCTGCCATGGGAGTGTATGGACAACAGCAGCAGACGCACGGTGCTGATCCTGCTGCAGATCGTGCAGCAGCCGCTGTCACTGAAAGCCTGCGGCATGGTGCCCGTCGGCGTACAGACTATGCTGGCGGTATTGAAAGCATCGTTTTCGTATTTCCTGATGCTGAAAACGTTCTCAAATAAAAATGAACACCGTACCATG
>EposOR46
ATGATTTTCGAGAAAAACATAAATCTGTCTGTCAGTCTGTCTCTGACGGCGTTGAAAATGTTCGGGTTCTGGGCCCCCGACGGGCTGAGCCGGGAAAAGCGGCTGTTATACAATTGCTATGCTTTCATCTCTTTCATGTTTCTTTTAGGGACCTACCTAATAATCCAAGTAGTGGACATGTTCATGATTTGGGGTAACCTCCCCCTTATGACTGGCACAGCCTTCCTTCTCTTCACGAACCTGGCGCAGGCTACGAAGATCGCCAGCCTGGTGGTGCGCCGGCGCACCGTTGGCGCCATCATTGACGATGCTGATCTGCTGTTGCGGGGCGAAGAGGGGCGGGGGAGGGACATTGTGAAGAGCTGTGATCGGGAAACGAGTCTTCAGCAGCTGCTCTACTTCTGCCTGACGACGGTGACCGTCGCGGGCTGGGCCGGCAGCGCCGAGAAGAACCAGCTGCCTCTGAGAGCTTGGTATCCCTACGACACGTCAAAGTCCCCAGCCTACGAGTTGACCTACGTCCACCAAGTGGGGGCCCTCTTCATAGCTGCCTACCTCAATGTGGGCAAAGATACGCTGGTGACAGCCCTCATCGCCCAGTGCCGCTGCAGACTGCGACTCCTGGGGCTGGGGTTGAGGACACTGTGTGAGGACTTGGTGCCAGGTGAACAGGGTATGCTAACTCCTGAGCAAGAGAAGACTGCGTGGTCTCGCCTGCGAGTCGTCGTGCAGCGTCACCAGGCGGCGCTAGAAGCTTCCTCGCTGCTGCAGGAATGCTTCTCTGCTCCGATCTTCGCTCAGTTCCTGGTCTCTATGGTCATCATTTGCGTGACGGCGTTTCAATTGGCTGCTCAAACAGGAAACCTGGTTCGTCTGTTTTCCATGGGGACTTATCTGCTGAATATGACGTTTCAAGTATTCTTGTACTGCTACCAAGGGAACCAGCTTTCGGAAGAGAGCATAGAAATAGCGGGAGCGGCCTACTCGTGCCCCTGGTACTCGTGCTCGACGAAGCTGCGGCGCGGGCTGCTGGTGGTCATGGTGCGCACGCGCCGCGCCGCGCGCCTCACCGCCGGCGGCTTCACCACGCTGCAACTCACCTCCTTCATGGCTATTGTCAAAACTTCTTACTCCTTGTTCACGGTGCTGCAGCAAGCTGAGGAAAGCAAGACC
>EposOR47
ATGGCAGAAGCAATAGCTGATGTTCAACCAAAACGCTACTTTGCTATACATTTCTACCTCCTGAGGTTCCTAGGACTGGGATGGTGGCATCACCCTGACGAAGATAACCACAATAACTTCCCCGGCTTGTATATTTACTACACGATCATCACTGAAATTGTTTGGGTTGCAGGATTCGTCGGACTCGAGACCATTGACCCATTCATTGGCGAAAAAGACATAGACCGATTTATGTTCAGCCTCTCCTTTGTCATTACTCATGATCTAACCATCATCAAACTTTACATTTTCCTCTTCAAAAATCGTGCCATCCAAGATATTGTACGCACCCTTGAAATTGATATGTACAATTTTTATCAAAATAACGAAAGGAATCGAGCTACGATTAGAATTACAAGAATAATGACCGGAGCGTTTGTTTTCTTCGGCTGGATTACGATTGGGAATACAAATGTTTATGGTACGATTCAAGACATTAGGTGGAAGGCGGAAGTAGCGCAACTAAACGACACATCACTTAGGCCTCCGAGAACCCTTCCTCAGCCAATCTACATACCGTGGAAGTATCAAACAGATGCGTCCTACATCTCGACGTTTGTTCTGGAGACAGTAGGCTTGCTGTGGACCGGTCACATCGTTATGGGGATCGACACATTCATCGGGTCAGTCATCCTCCACATGAGCTCTCAGTTTGTTATATTACAAGAAGCATTCATTACTTCATATGACCGAGCTTTATCACAGTTAGTCACTGAGATACCTCAAAGCAGAAATACGGTCGAGAATATAGTTATGCCTATTGAAAACGGCGATAACGCTCACGAGGATTCTTTAGATAAAATGGAAGCAAAAGTAAAATCATTTTACACTGATGAGCAAATTGAAATTGCGATAGAAAAAACTGTTCGAAATTGTATTCTTCAACACCAAGTATTAATCAGCTGCGTGGAAAAGTTTCGTATGACTTACTCCTATGGGTTCATGACGCAGCTTCTGTCTAGCATGGCGGCCATTTGCGTCGTAATGGTCCAAGTTTCGAAAGATGCATCAAGTTTCAAATCAATACGCTTAGTCACATCACTGGCATTCTTTGTAGCAATGATCATACAACTTGCCCTTCAATGTTTTACTGGAAACGAGCTCACACTTCAGGCCGAACGGGTATCAGACGCAGTGATGCAGTCGAAATGGGATCGAATGACGCCGCGCGTGCGTCGCTACCTCCTCATGGCGATGATGAGAGCCCAACGTCCACTTAGACTGACCGCGGCTGGCTTCGCTTATATGGACAACGGCTGCTTTCTAGCGATAATGAAGGCTGCCTACTCATACTACGCGGTTTTGAGCCAGAAGGAAGTG
>EposOR48
ATGTTAAAAGAATTTCTGGACCGCCTCAGAACTAAGGAGATGCCTCTCCTCGGGCCTAATATCTGGTGTATAACCACAATAGGCCTACGGCTACCAAAGAGCAGATCCGGAAAAATACTATGTTTCTTATTCCACGAAATTATAACTTTCTTCGTGATCACTCAATACATCGAGCTATTCTTTATCACCGACTTGGACACCATGATAACGAACATAAAAAGTTCTTCTTTAAGCATAATCTGTGTCATGAAATCCAACACAATGCTGTTCTGGCAAGACAAGTGGCAGAAGGCTTTCGACTACGTCACAGAAGCGGACATATTCGAACGAACAAATGGAAATCCTGCTAGAGACAAAATCGTAGCCAATTACACGAAACAGTGCGCTCTCGTCACATACTACTACTATATTCTTCTTTTCTTCACAAACTTCGGTGTTATTTCGCTCAATTTGATTGCGAATTTGTCATCTGAGGAATTCAGGGTGGCTTTGAATAATGGTACTGTGAATTTTCCTCATATCTTTAGTGCTTGGACACCTTATGACAAAAATAAGGATCCTTATACCTGGATAACCGTTGTATGGCAGGCGTATATCTGTACTATCGGAGCTGTTATTATATCAGCTTATGACACAACAGCAGTAGTTTTAATGATATTCTTTGGAGCGAAGTTTGAGTTGCTGCGTCTCAGGTGTGAGGAACTGTTTAAAGAAGATGAAGTCGTCACCGAAGAGGAGTTTGATGGTAGATTGCGACAACTGCATAGTCTATACACACACATGATGGAGAATATACGCCTGGTGAACTCTCTTCTATCACCAGTAATGTTTCTCTACGTGGTGCTGTGCAGCCTGGTATTCTGCACCAGCGCCTTTCAACTCACATTTGCAACCAGCATAAGCCAGAAAGTAATGCTGTTAGAGTACTTGGGTTTCGGAATCACGCAACTATTCTTGTACTGCTGGATTAGCAACGATGTGCTGGAAAAGAGTTCTAAACTAATGCTGGGGCCGTATGAAAGCGCTTGGTGGGTCGGCTCTCCTCGGCAAAGGCGGGCTGTCCTGATGCTAGCAGTTCAGATGGACAGGGCATATGTATTCAGCGCTGGACCTTTCACCGACCTGACTCTGCCTACTTTCGTAGCGATCGTCAAAGGAGCATATAGCTACTACACACTTCTACGCACC
>EposOR49
ATGTTAAAGAACTTTTTGAAGAGGTTCGAGGACCCGAGCACTCCTCTTTTGGCCCCGAACCTCAAGTGCTTGAGGTTCGTTGGACTCCTGCTGCCTGAAAGCAAAATATGGAAGATTATTTACATCTTGATCCATGCTTTACAGACACTATTCGGCATCACCCAATATGTAGACATATGCTTCATAACATCCGACAAATCATTGCTTTACAATAACTTAAAAACTACCATGTTGGGGACCGTGAATGTGGTCAAAGCGCTTTCATTCCTAATGTGGCAAAAACACTGGAAAGACATCATCAACTATGTCACCAAAGCCGACTTAGAACAGAGAAGAAGTAACGACAAAGAAAACCACAAGATAATTAACAGGACGACCAAATACTGCAGAAAAGTCACTTATATCTACTGGTCTTTAGAAATTCTGACCGCCGTGTTTGTAATAATGTCTCCTATCTTGAAATACATTCTGTCACCAACTTATAGAGAAAATGTTAGGAGTGGGAAGGAGGAATATCTTCAGATGATCAATTCTTGGGTGCCTTGGGATAAAACCACTTTTACTGGTTATGCATTCGCTTGTGTGTATCAAACTTATGCGGCCATTATGGCTGTTGCTTGGCTATCCGGTTTTGATGCTACTGCTATAGTTATTATGGTGTTTTTCAAAGGCGAGATGGAGTTGCTTAGGCGGGATAGTTCGAAGATTTTTGGGAGCGACGATGATCCGGTGGGTGTGGAAGAAGCGAAGAGGAGGCTGATGAAGTGTCATGAGAGACATCAGGAGATGATTAAGTTCGCGAGACTGTTCGACTCGTGTCTGTCTCCCTGCATGCTGCTCTACGTCATCGTGTGTTCCATCATGCTCTGTGTCACTTCCTTCCAAATCACGACGGAAAAGAGTCCAACGCAAAGGATCCTGATAGCCGAGTTCTTTGTGTTCGGGGTGGCCCAGCTGTTCCTCTACTGCTGGCATAGCAACGACGTCTTCTACAGCAGCCAAGATCTCTACCTAGGCCCGTACGAAAGCGCTTGGTACCTGAAGCCGGTCCACCGCAAGGATCTGATGCTCCTCATGGTGCAGTTCAACAAGACGCTCGTGTTCTCCGCCGGACCCTTCGCTAAGCTGGGCATGCCCACTTTTATAAGCATTCTGAGGGGCGCATACAGCTTCTACACTATTCTTATAAAATCATATCATGAAGAG
>EposOR50
ATGTTAAAATCCTTCCTCGCCGGTCTTGAGGACCCGAAGCGCCCTCTCTTCGGTCCAAACTACTGGTTCTTAAACAAAACCGGCTTACTTCTCCCAGAAAACCTCTTCAAGAGAATACTTTGTATAATAATCCACGAGATCGCGACCTTTTTCGTGATATCACAATTCATAGAACTCTACATGATTCGATCAAACCTAGATCTCGTGATAACGAATCTGAAAATCTCCATGCTGAGTATAATTTGCGTTATAAAAGCGAATACGTTCGTTATTTGGCAAGACAATTGGCGACAGGTTATAAGTTACATCACAGAGTCTGACAACTTTGAACGGGAAAACCAAGATGAAAGTAAAGGGAAGATTTTAAGTGCCTATACGAGGTACAGTCGCCGTGTCACTTACTTCTACTGGGCGCTGGTAGCTACCACGGTTGTGACGGTCACCACAACACCCATAATGATTTGGTATTCTTCACAATCTTTCCGTGATGGATTCTGGAATGGCACTGAACCGTTCCCGCATATCTTCAGTTCGTGGATGCCGTTCGACAAAGAACGTTCGCCAGGCTGTTGGTTCACAGTGCTATGGCACATTATAATATGTGCGTACGGGTCGACTATAATGGCGGCGTACGACACAAGCGCGATGGTGATTCTGATATACTTTGGGGGCAAGCTGGATCTGCTGAGGCTGCGGTGCCAGGAGATGCTGGGGGTGGGGGAGGGGGTGACTGATCAGGAGGCTGATGCTGTGGTTAGACAGCTGCACAGCATTCATGTACTGTTACTCAAACATTCGAGAGTGTTCAACTCGGTGTTGTCACCAGTGATGTTCTTCTACATGGTGATGTGCTCGCTGATGATCTGCGCCAGCGCTTACCAGCTCACTTCAGCCACTAACACGACGCAGAAGGTTTTGATGGCAGAGTATTTGATTTTCTCGGTCGCTCAACTGTTCATGTTCTGCTGGCACAGCAACGATGTCATCAACAAGAGCCAGAACGCAATGACGGCGCCCTACGAGAGCCGCTGGTGGACCGCCGGGCTCCACCAGCGCCGCAGCGTGCTGCTGCTGGCGGGGCAGCTGCGCGTCGTGCACATCTACTCGGCGGGGCCGTTCACTGACCTGACTCTACCCACGTTTATCACGATTTTGAAAGGTGCCTACAGTTACTACACTTTGCTTAATAAAACAACAAAAGACACAAAT
>EposOR51
ATGGCCGACACTTTAAAAGCAACCCATCCCCAAAAATACTACCTGCGAGTTGTCAGCAGGTTGATGTTCTATTTCGGTTTCGGCACCTACTGGTACGAAGGCTCGCCCACTCGCTACCCTCGCCTCTACGCCGCTTGGTGCGTCCTCATACAATCCTACATCTTCATAGTGGTCTTGAATCTAGTCCTGGCTCTCATCAGACCAGATTTACGCGAAGAAGAAAAGTCCGAAGTCGTCCAAGTGGGGTTCAGTCAACTTCTGGTCATACTGAAGTACATCATAGTCATCTTACAACGACACAGGATTCGAGCTGGTTTCAAGAAACTGCTGGAGGAAGATCGGGATATTTTTAGCTCTTTGGAGGTGGAGAGGCAATCTGTGAAGACCGCGAAGGTTTTCTTTTTGCCTTTCATGTTTGGGTGCTATTCTTATTTGAGTACCACTGTTATTCGGTGGATTTTCGTCAGTGTTATGAATGGTACACCCATCCAGACCCAAATAACGTACTTCCCGACGCCAACCCTCACCGGCTTTCCATACAACATCCTTCGTATCCTGATCATTGCTCACTGGTGGCTCCACGTGACCATGATGATCACATCCGACTGCCTCTGCTCTCTGCCCATCTTCTTCATAGCAGCCAAGTTCAAACAAGTCCAGATGTACTTTGAAAACTTGGGTGAGAGCGATCTACGTGAATGGAGCGCGGATGATTTTAAGAAGGCTGTCGTTAATGGGATCAAGCTACATCATAATGCTTTATGGTGTGCCAGCAACATCCAGTCGGCAATGGGTATTCTGTATGGAGTTCAGATTCTGCAGACCGTTATTTTAGCCGGCATTTCCTTGTTCCAACTTGCCTCGCTGGAAAGGACGGTTTTGAACATGGCCTCCGGAGCTGTGCACATAGCCTGCGTGTCCCTGCTGACTGGGGCGTACATGATCAACTCTGGAGTCATAACTTACGAGGCAGAAGCCGTGGCGACGGCCATGTTCCACTGCGGCTGGGAGCGCGTGCCGGCGGAGCGGCGCCTGCGCACGCTGCTGGTGGTTGCCATCCAGCGCGCGCAGATGCCCGTCTACATGACAGCTTTCGGGGTCATTAACCTGTCGCACGAGAGCTTTGTTACTGTTCTCCGTGCAGCATACTCATTCTTCGCCTTGGTTTAT
>EposOR52
ATGGCCGACTCGAAACCAAGCGAAGTTTCCGATTACACTCATTTCATCGTCATTCCCTTAAAAATCGTAGGCTGCTGGGATTGGTACCCGAATCCAGATAAAAATTACAAGTCGATAATAAACAACATCTATCTGGCTTTAGTCTTATTCGTGCTTATTAATTTCCCTACAAGATTAATCGCTAATCTGTACACAGAATGGGTGAGCGTCATGAGTAGTTTGGAGAAATTAGCTGATGGTCTACCGTTGCTCGTGTCTGTTGCGGTCGTCATTTATTTCGCGTTGTATAAGAAAGAGTTGTACGAGTTGGTTGAATTTATGAATGGGAATTTCAAGTTCCATTCGGCTAGGGGTCTGACGAATATGACCATGGATCGGAGCTACAAGTCTGCGAAGAACTTTGCGTTTGTTTATACGGCGTGCACGTTGTTCAGTGTGACGATGTACGTTGCGCTGCCTATGATTATACATTTGTGGACTAAGCAGCCTTTGCAGAACTGGATCTACGCCGACGTCGATGCGACGCCGTACGTCCTGATGGCCTTTCTGAACCAGTGCCTCGCGCAGGCCTTCGTGGGTTTAGCTGTGGGACAACTGGGGGTATTCTTCGCAGCAAACGCAATCCTCCTCTGCGGCCAGCTAGACCTACTCTGCTGCAGCGTTCGCAACGCGCGCTACACCGGTTTGCTGCAGACAGGGGTCCAGCACAAAGCACTGTTGCAGGAACACGCGGGGATAGTGGACGATGAGCGGCACAACTACATCTATAGCGAGAGCGAAGCGAGGGATTCGGAGTACCATTACGATACGAAAGTGACTTCTTATTTTGTGGACCGGAGGAGTCAGTTTGATATCTACAGCGCAGAGTTCGACGCAGCAACCGCTGACGCCTTACGTGAATGCGCACGAGTGTGCCAAGTGGTGGCGGCTTATAAAGACAAGTTCGAAGACTTCGTGTCGCCTCTCCTGGTGCTGCGAGTGGTGCAGGTCACGCTGTATCTCTGCACTCTTCTGTACGCCGCGAGCGTGAAATTCGACATGATAACGGTGGAATATTTAGCCGCTGTCGCGCTAGACATCTTCGTGTACTGCTACTTCGGAAATCAAATAATTCTCCAGGCGAGCCGCGTGTCCACAGCAGCTTACCAGAGCGTGTGGCCGGCGATGGGCGTGCGCCCGCGCAGGTTGCTGCTCAACATACTCCTCGCTAACAAGCGGCCCGTGGCCGTGCGGGCCGGCCGCTTCCTGCCTATGGATCTACACACTTTCGTAATCATTATCAAGACCTCATTCTCTTACTACACTCTCCTAGACAAGATCAACCAC
>EposOR53
ATGAAGCCCGTCAGTGAATGTTTCAAGATATCGTTCTTCGTTCTGATAGTCGCTGGAGTGTGGTATCCGCCATCATTGGAAAACTCCCGTTATGTGCGTCTGGTCAATATTTATAGAGTGTTAGCTATGATTACCATCTGTATTGGAATGTTATCTATCCAGTTCGTATACTTCTTCACGGTTGTCGGCGTCGATCTAGACAAGACCATTGATGCCACCGCCCTTTTTACGTTCGTTGGTCACCTTTTTAAGGCGTTAACAGTTATTAAGAACCGGAAGCGAATTAATGAGCTCCTAAAAACTATAGATGATGAAGAAGATAAAGATGAATTGATGCAAAACATGGCGACAAAGCTAAGTCTAGTATCCAAAATATACAATGGAGGAGCTGGTTTGACAGCGGTCATGTGGAACTTGATCCCTTTTACAAAACCCACGCTTACTCTTCCGTTTTACTATCCAGATTTACCTTCGAATTCACCATGGTTCGTCAGCTGGTACACTTATCAGTCTATTATACTGATAATTAACGGGGTCGCTCAAACAAGCGCCGACCACGTCTTTGGGGGGTTGATGGCGTTTGCGGCGACGCAACTCAAACTTCTGCAGCACAAACTGGAAACTATCGGGAGAAAGGAAACCGAGCTTGATGTAACAGCAGACCAAAAGGAGCAAGACGATTACAATAAAGCAGTTTCGTGCGTCAGGTTCCATTTAAAAATAATAAGAGTTGTGGACGAGCTGACTTGTATCTTCGGGGCTGCTGCGTTTGGACAGTTCGTATTGGCAGCGCCGTTGCTGTGCTTGTCAGCTTTTATTTTAACAACAAGCAGTGACCGGACGGAAATAATGACTAGGCTGCTGTATTTCGGCTGCATCTCTGGACAACTATTTTTTTATTGTTTCTGTGGGAATATGATAAAGACTGAGAGTGACCGCGTGGCAACGGCTGCATACAATTGCTCTTGGGAGTCGACATCTGTGCGGACGCAGAAAACTCTGAAATTGCTCATACTGAGGGGGCAGAAAACAATGTCGGTGGTAGCTGGCAATCTTTTCGAACTTTCCATGGTCACATTTGGCGCGCTCCTGAAATCATCATATTCTTTCTTCGCTGTTTTAAACAAAAAACACGATGAC
>EposOR54
ATGACTGTTGTTGAAACGATGAAGAATTCCCATTGCTTGTCGTCCTCAATAACCGTCATGCAATACAATGGTGTTTGGAAACCAGACGGGCTGACACACCGCGGAGAGGTAGCGTACAAGATATTTGGTGTGGTCACTCAAGTTTTCTTGTTCTACTTCATGATATTGGCGGAGATTGGATACGTTTATACGTTTTTAGACAACGTGGAGAGAGTGGTGGATGCAGCCGTGCTGCTGTTCTCGCACCTGGTTCAAGCTGTCAAGGTGCTAACCATCATACTGCGCCAGGAGAGGATCAAACGGATGATTCAAGTAGCTGACGGGCCAGCCTTCACCAAGTCAGATCCCAAACTAAAGGCCATATTGGAGGGCACAACGAGTCTGGCAGCCAATATCGGCAACATGGTGCTGTTATCTGCTTTCACCACTGGCATTTTCTGGAGCATCGTGCCAGCTCTCAACCCTGAGCTGACGCTACCGCTGAGAACCGCTTACCCTTTCGATATTAATGGACCTTACATTTTCGCAGCGATGTACGCGTATTCCACGATCAGCGTGACAGTCTCGGGTGTGGGAGACGCGGCGGAAAACTTCCTAGTATCTGGCATGTTCACTATTGCGTCGGCGCAGCTCGACGTGTTGAGGGAAGAACTGGAAGCCATAGGGGTTGAAGGTTATTCCGCCGAAAACTTCGAGAAAGCAACACGGTGCGTCCAATACCATCAGCGAATTATTGGATACGTTGAGGAGATGGCAGATATTTTCGGCTTGCCGATATTCTGTCAATTTGTTATCAGCAGTGTGGTCATTTGCATGACTATCTACAAAATTACTGTGACGAAGGAACCAGTCGAAATGGTGACAATGGTGTTCTACCTTATTTGCGTGTTCATGGAGCTACTCATGTACTGCTACCCTGGCGATGTTTTACTCAACAAGAGCCTGCTGATCTCCGACGCAGCATATCCTAATGACTGGTCTGGAGACAGGAAGACCAGCCGAGTGCTGCTGTTGGTTGCTATGCGAGCACAGCGCCCTCTGGTGATAGACGCTGGCGGCTTGTTCAGGGTCTGCTTGCCCACTGCTGCAGCGGTGGTGCAGACTGCATACTCCTACTACGCGTTGCTGCGACAGCAGTTGCAAGAC
>EposOR55
ATGTTTCGAGAAACCTACACCCTTGTGTTGAAGTATTTTAAAAATAATCTTATTGATGTTTTGGACGAAATGTGTTGGTTGAGAAAATTGTTCTGGCTGCAATTTGTGGTTTATATTTTGGCTGTTGTGAGCCACACGGGTGGTGTTCTGGAGAGAATGGCGGATGGAGCTGATATGGTTCAACTTTCCGGTGACTTGTCAGCAACTCTTGTACTTTGGCAAGTGTCGGTCCTGTATGTCCAGATTTACGTCAACAGAAAATTAATACAGAAACTCATCTTGAATATTGGAGCTCAGTGGTGCTCTGACGACAACCTTAGTCCAGAAATGATGGAAGTTAAACATCAGTCCGTAAAATCTATTCATAAATGGATAACATATTTCTACAAAATCTTAATATGCTTCATGCACTTATATTTCTGCATCCCTCTCTTCGTGACGACCGTGAGACATTTCGTTCTGAAGGAAAATTTTCCTTTTGCCACCATTTATAAACTAAAGATGCCATTTAGCTACGAAGACAACTTTCTCCTGTATTGGATGGTATCTATGGCTGACTACGGCGTTTTGTACAACACAGGGTTTCTGATAACGTCCGACCTTTTACTGGTGAATGTCAGCATGAACCATCTTCGAACGCTATTCGTAATACTGCAGGACGATCTTAAGTGCATTGTGCATTCGAGTGCACCTTTCGAAGAGAAAACGGCCACAAGCAGATTAAAAGAAATAATACCGAAACACGCCAATTTGCTGCAATTAATGGTCGAACTAAGTGAAGCATTTGGGGCAATATTTTTAATTCACCTAGCGTTTTTTTCTGGGACCATGTGCTTTTTTGGATTTGCGGCTCGCGTCCACTGCAGTCCCGAGAGCATAAAAAATTTGCTGGCATCTTCTTTTATACTGATTTGTATTTACAGCTGTTGTTCGTACGGACAGGACTTGACTGATGCAAGTCTGGACGTCGCAAACGCCGCTTACGAAGGACCCTGGCATGTCATGTCCCATGAATATAGAATATGCATATTGTTTATCATGCTTAGATCCCAAAAAGCGTATTACATCAGGTCTACAAGCTTCACCAATATTTCACTGCAAAGTTTCACAAAGATTTTGAACGTCACCTGGTCGTTCCTGTCTCTCATCGACAAAGTGTATGAAGAT
>EposOR56
ATGGAGACTCTCCGGAGGTTCGGTTTGAAGCACCATGACCTGCCGACCATGCTTTGGAACGTCACTGCCTTGCTGCGGGTCCTCGCGCTTGACGTCGATGGAAGGAACAGGAGAAGGATACCAATCTTCGTCTACCTGGTCACGCTGGCCTCCATCGCCTGCTACGTATACGTGTTCGTGGTCTCCGCGTGCTGGTTCATCTTCTTCCGCAACGTGCAAGTAGAGCTGGTCGAGAAGATCATTATTTTCTCGCTTGGGACCAGCAGTACCATTGGAGTCACCAAATTCGCTTACATGTACTGGAATAAGAAACAATTACAAGATATGGTGGCAGCTTTTCTTCTCTGCGACTCCTATGTTACGCCGTACAGCAGAATGTCTAGAAGTATCGCGACCACCCTAAGAGACGTGAAGAAGAGAGCAATGGTCTTCTGGATCACCATAGTTGGAAATGCCACCATCTACATTTTGGTCCCGTTCATCATCCCTGGCAGAAACCTTCCTGATAATAACCAGGTCATCTGGGGTCTTGAACCAATGTTCGACTCGCCCAACTTCGAGATGGCACATGTCATTATTTTATTGTGCGTCCCGATTGTAGCCTTCGCCGCCGTCAACATCACGGCTTTTCTCATCGTGGTCGTCGGCTACGCGGAAGCCCAAATGATAGCATTAACCCAGGAAATGCTTAACCTCTGGGAAGATGCACAAATCGATTATAAACAAAAAGCATTGGAAATCAACCATTTCGTTAAAGACGACTCCAAGCAAGGAACTGCAATCAACTATTTTGTAAAGCATCGCTTAGAATCAATCATGAAAACTCACGCAATCAACATACAACTAGTGAAACAAGTAGAAGATGTTTTTAAGAATGCAATCGCTTGGGAGTTCGCGTTACTTTCCAGTGCTCTGATAGCGGACTTGCTAGGCGGGCTAGAGAATACATACTTGACCATACCCTTTGCTATAGTTCAAGTGGCGATGGACTGTTTCACAGGACAGAAACTCTTGGATGCGAACAAAGCTTTTGAAACTGCGGTCTACCATTGCAAGTGGGAGAACTTTGACGTTAGCAACATGAAGTTGGTGATGGTTATTCTGCAAAGCGCTCAGAAGACCATGAAGTTGTCTGCAGGTGGGGTCACCTGCTTGAGCTACATGTCTTTAATGTCTGTGGTGAGGTCCATTTATCAGGCTTATGCCGCTTTACACTCAACCATGAACAAGGGT
>EposOR57
ATGTATCCCTCATTCCAAGCTTTTAGGCAAAATTTTGACGCTCTTGCCAGGGTTGGTTACTTCAAAATCGTTTCGAAGCCGCAAACCTCATTGAAACAATCGCTGCACGACGCGTATCGAACCGCAGTGTGGGTTTTGGTTCTCACTTATAACTTACAACATGTGATACGGGTAATTCAGTCTCGCCACAGCACGGATCAGATGGTGGACACGTTGTTTGTGCTGCTCACGACGCTCAACACGCTGGGCAAGCAGATCGCGTTCAACGCCAGGAGCGCTCGCATCGACCGCCTCGTTCAGATCATAGAAGGCCCCCTTTTCGCATCCCGGAACGTTTACCATGAAAAAATCATGAAGGCGCACGCGCTAGAAATGTCCCGTCTGCTGAAGCTCTACCACGTCGCCATTTATGTCTGCGGATTCATGTTCGGGTTGTTCCCGCTCGTCAACAGAATCCTCGGCGAGGAAGTCGAGTTCACCGGCTACTTCCCGTTCCACACTAACGACGTGTTACCCTTCGCCATAGCGCTGTCGTTCAACACGATTGTAATAACTTTCCAAGCGTACGGGAACGTGACTTTGGACTGTACCATCGTAGCGTTTTTCGCACACAGCAAAATCCAACTGCAGATGCTGCGATACAATCTGGAACACCTGGTCGATCGGAATTGGGCGGAGTTGGACGCTAAAGTAAATAACACGAGTGTGCCGCGAGCGTTCAAGGATATTGAGGATGCAGCGTTTGGAGAATTGCTGCGGAAGAGAGTAGCGCATTGCGTGGAACACTACAAGCTTATCGTGTGGTTCACCAACGAAGTGGAGACTGTATTCGGCGAGGCAATGGTCGTGCAGTTCTTCGTGATGGCCTGGGTTATTTGCATGACAGTCTACAAGATCGCCGGGTTGAGTCTGTTCTCCGCCGAGTTGGTCACGATGGCGATATATTTATGCTGTATGTTAGCGCAGCTGTTTATTTACTGCTTTTATGGAACCCAAGTGAAATATGAGAGCGAATTCATCAACCACTCCCTGTACTGCTGCGACTGGGTGTCGCTGTCGCCGCGCGCGCGCCGGCTGCTGCTGGTGATGATGGCGCGCTGCGGCCGCGCCGTCGCGCCGCGCACCGCCTACATCATACCCATGTCGCTGGAGACCTACATTGCTGTCCTGCGTTCCTCCTACACACTGTTCACATTCCTAGAGCGCAAGTCA
>EposOR58
ATGCAACCATTAGATGTTGCAGAAACCTACCGTACCAATAAAACTGTTCACTTTTTCCGCAAAATATGTAAAATCATCTATCTGAGCTGCGCTACCAACTTCTCGTTCGAAGAGATGAAACTCCCCCCCCTTTTCATAAAAATATACAGCCCATTATCAAAGATTTTGGAAGTAATTGTCGTCGTCTTTATTGCATCAGAATGGGGTCCTTATTTCACGCAAAATAACTTGACTGAGAAACAAACAGCTGATATGCATCTCTTTGCGTTTTCGCACATCGTTATATACTCAATTTATGCCAGTGCGATGTACCACAAGGACAGGATAAGACAACTGGTCCTAACACTGACCGTGACTTTGAAGAAAGTGTGCAATGATGAAGAAATTGAAAGGATGATGATTAAGAAGACCTATTGGTACTTGACGGCAATGATGTTTCTGTGCAGCGGCTCTCTCTTCTCGTATGGACTTGATGCTGGCGTCCAGGCTCTTACATCCAACGCGACATTTACCACGGTCATTCCGATCTGGCCCGACGTGGAAGATCGTCGCTTCATCGCCAGCGTCGCCAGAATCATCTACTACATTATCTGGTGGATCTTCGTAACCCGCGTCATCTCCATCTATTTCATCGTCTTGTCTATCACCATCTGCCTTGGGCACCAGTTTACCAATCTGCATAAATACTTCTTAGACCTTAGCGATATCTTTGAAGAGGTTGGGAGTCAGGAGGATAAGGAGAGGAGATATGAGGATGCTGTCAAAGTTGGGGTTAAGATGCATTCTATTACACTTTGGCAATGCGCTGAGCAAGCGCAGGTGACGTGTGGCGTAGCGTACAGCGGCCAGGTCATCATCAATGTCAGCGTGCTAGTTCTGCTGATGATTCAGATGGTGAATACGGAGCGTACGTTGTCGAGTGTGGTACCCATCGTGATGCTGGGCTCCAGCGTACTGGTCGGCTCGGCTTTGTTCATGCTGAACGCCGGAGACATCACCATCGAGGCGTCTCGCCTGCCGACTGCAATGTTCCTGTCAGGCTGGCAACACTGCCGCGGACCGGCTTCCGTGCGCGCCCGGAGGCTGATCACCATCGCCATGGCCGAAGCTCAGAAACCTGTGGTGATAAAAGGCCTCGGAGTTATCGAGCTTTCGTATCAGTCCTACGTCTCGATTGTCAAGTCATCGTACTCTCTGTTTTCAGTAATTTATTCTTAT
>EposOR59
ATGGCCAGTAAAGTGGAAGAGGCGCGGGGCGAGATAAATGAGACGCTGTCGTTGTGCTTGTTTAGCATGCGTTGGATCGGGCTCTCGTTCGAGCCGCCGGCGAGCACCAGGGCTTACTTGCGCCAGAAACTGATGTTTATAGCGTCCGTTTGTGCCATTGTCTACCACGTCTTCAGTGAAATCGTTTACATTGGCCTCACGTTATCTAATTCGCCACGAGTCGAAGATGTTGTTCCGCTTTTTCATACTTTCGGCTACGGCGCTTTGAGTATTGCAAAAGTATTTGCTCTGTGGTACAAGAAGGATGTTTTCGCCGAGCATTTGCAAGAGTTATCGGGGATATGGCCGATGCCGCCGCTTGACGAAAACGCGCAACTCATCAAAGAAACAAGTATCTCTGCACTGCGCCTTGTCCATCGATGGTATTTTGCAATGAACATGGGCGGCGTATTGTTCTACAACGTGACGCCTATTTGCGTGTACTTTTACGAGTTGTGGATGGGGCAGGACGCCAAAGTTGGCTTCGTCTGGGTCTCGTGGTACCCGTTCGATAAATACGAACCGACCAATCACGTGTTTGTCTATATATTTGAAGTATTTGCTGGTCAGACTTGCGTGTGGATAATGCTCTGCACCGACCTGTTGTTCTCTGGGTTGGCGAGCCACATCGCTTTGCTGCTGCGCTTGCTCCACAGCCGCCTAGAAACTCTGGCTGCCACGGAGAAAACGAACGAGGAATATTACAAGGAGATCATTGGAAATATTAAACTGCATCAACGGCTTATCAGATACTGCAATGATCTGGAGGAAGCCTTCACTATAGTGAACCTCGTAAACGTCGTGTTGAGTTCCGTGAACATTTGCTGCGTGGTGTTCGTAATTGTGCTTCTGGAACCGTTCGTGGCTGTAAGCAACAAGCTGTTTTTAGGCGCAGCCCTGATCCAAATAGGCATGCTGTGTTGGTATGCGGATGACATTTTCCATTCGAATGCGGACGTGGCGCTAGCCGTGTACAAGAGCGGCTGGTACCGTACAGACCCTCGGTGTCGCCGCGCCCTGATTTTCCTTATTCGGAGAGCACAAAAGCCGATAGCGTTCACAGCAATGAATTTCACAAACCTGTCGCTGGTCACCTATTCATCGATACTGACAAGGTCTTATTCCTACTTCGCACTGCTGTACACAATGTACAATAACAGC
>EposOR60
ATGTCGCAGACGGACGATACCTCTCGTCGGGAGATCCATAGGACTTTGGACTTATGTAACTTCTGTACCCGCATGATCGGACTTTCTTTCATTGATGAACCGCCGACAAGTGTATTTGCTAAGATCAAGACTACTTCCATTTTCGTAATATCGGCCCTGGCCCTGATTTTGCTCGTAGTCGGGGAGATCGCTTACGTCACTAGCCTCATACTTCGAACGACGTCAGTGGCTGAATTTGTGACGAGCTTGCACATAGTGGGCTATGGTTCTATGAGTATAAGTAAACTTCTTACACTTTGGTTCAAAAGGCATACGTTTAGAAAACTGATTGAAGATTTGGAAGATATATGGCCCGTGGCGCCCGAAAATCAGGAGGAAGAAGATATCAAACAAAAAAGTCTTAAAGATCTGCGGCTCGGACAGTCGTGGTACGCATTTTTCAACGTGCTCGGGGTGGTTATGTACAATATTACACCTATAGGCATCCATCTTTATCGGAGGAGTCGCGGCATGCCTTCGGTCATGGGCTACGTGTGGCACGTCGCCTATCCCTTTGACAAGACACAGCCTATCAATCATGTATTTGTCTACGCCTTTGAATGTTTTGCAGGTGCCTCAAGCATGTGGAGCATGGTCAGCTCGGACATGATATTCACGACGATGGCGAGCCACATCGGCTTACTGCTTCGCGTGCTTCAAGTCAAGATCCGACGGCTGGGCCTCACCGCGACCGACGGCGATGCGTCGCCGTCCACCGAGCTATTACATACCGGTTACTACCAAGAAATAGTCAACCTTATAAAGATACACCAACGACTAATAAGTTACAGTGACGACTTAGAAGAAACCTTCTCACTAGTCAACCTTATCAACGTCATGCTGAGCTCTGTCAATATATGCTGTGTCATGTTCGTCATTGTTCTTTTAGAACCCTGGATGGCTATGAGCAACAAGTTTTTCATGGGAGCGGCCCTGACCCAAGTCGGAATTCTTTGCTGGTACGCAGATGAAATTTATCGAGCGAGCGTTGGCGTAGCGGACGCGGTGTACGCGAGCGGCTGGTACAGGGGGGACGCGCGCTCCCGCCGGGCACTCGTCGTGTTGATACAAAGATCTCAAAAGCCGCTGTATTTCACTGCGCTTAAGTTTCGACCCATTACTATGACTACCTATAGTTCAATCATAACCACATCTTATTCTTACTTCACTTTACTATATACTGTTTATCGTAGTGAT
>EposOR61
ATGGATTTCGTGACCACTTTATCGTCTAGAATTTGTCTTTACCCCTTTCATAACAGACCGAAATACAAGCTCTTTTGTTTTTACTTCATATGTTTCCTTATATTTTTCGTGACCGCTCAACAATTCGCCGCACTGTGCATCTATGGATTCAAGAGTTTTCTCGACATCGTCAGCATTGCTCCTAATATTGGAGTATCAATAATATCAGTGACTAAATATCTCAAAGTGCATAGAAACAAGGAGATTTACGAGTCGATATTCAACCATTTGCGAAATAATATGTGGGACATAGTCGATAAAAAATCGCAGGAGACTTGTAAAATTTTAAGAAGATACCATAAAGTAATGACGTTTATTATTCTGTGGTATACTTATTACGTCGTGCCGCTGATTTTGTTCGTGGTGACTTTCCCGCTTCTAATCATGTATTACGATAGTGAAATTCTCGGGAGGGATCTCGAGTATCGATACCTTTTCGAGGCTTGGTACCCCTTCGATAAAATAAAGTGGTACTACGCTGCGTATGCATGGGAAAGCCTGATGACAGCCGTTGTTGTTTGTATTTATACGTTTTCCGATCTGTTAAATGTATCTTTTGTCGGCTACATTTGTATGGAACTGAGACTTCTTGGCACACATTTGCGGCAGTTGATTGAACCTAAGGATATAATGAACTTAAAAAGATCGCACGACGTTACAGCTGTCCATGAGAAAATTAAACGTAGACTTAAATCGATTATTTTAAAACATGTGTTTCTTGCGAATGTGGTATCCCAGCTAGATGAGATCTTAGGCGATATAATGTTCGTGAACTACACTCTTGGGTCTATTCTCATTTGTCTTACTGCTTATACTTTCACGGTTGTCGACGAATTTTACAGCACCGTTCGCTTTTTCTGCTTCTTTATTTCTTTCATGTTTTCCATTCTTCACCAGTGCGTCATGGGACAAGTAATCAGTGACCATAGTGAAGCACTAGTTGAAGATTTGTATTGCTCAGAATGGACATACTGCGATCGGGACACGAAAAAGCTTGTGCTTTTGTTCATCATGCGCATGCAGAACCCTTTTCAGCTAACCGCGAAGAACTACATCATTATGAACCTCCATACTTTCACCACCATTTGCAGCTCGGCGTATCAGTGTTTCAATCTATTGCGTACAATGTACGATCCGAAATTGAAC
>EposOR62
ATGGCTCTCCTGGCATCTCTGTGGAGGAGGCTAACCCCTACGAAAGCTCTAGAGGATTCCAGTGGGAAATTGGAAACTGCGTTCTTTGAATCCGTCTACCGCGTCATTTATATAACAGGATTGTCACACCTGGAACTTGGGATTGGGTACCGGCTCTACAGCAGTTGGGTGAAGCTGATGATGTCGCTCTTCGCGGCCGGCGAGACCTGGTACCTCGTCAGCAGCTACCAGCTAGTGGACATCTTCATCGAACAACTAAACGTCATGGTCATACAGTTGACGGCTTTAATCAGATTTAAGAGCAAGAGGGACCATGAACGGCTTTACAAGAAATTGGCTACCTCCATGGAATTGTCCAACTATGACACCTCAACTCCAGCTAGATCGGCTCTGGTGGAACTTTGGCGGCTGAGGAGCGAGAAATATTTGAAGTTGATTTATGCGTTGGGCACCTGTACCTTAATAATGTGGTTCGTGTACCCTTTAATAGACGACGTGGAATGTAACTTGATGGTGGCCGTGCGACTGCCTCTGGACTATTGCACTCCCGTTCGCTACCCGATCGCGTTCCTCACGTCTATGGTTGCCTTCTGCTTCGTCGCTTACTTCGTCATGACGAATGACGTCATCATGCAAGCTCACCTCATGCATCTTCTTTGCCAGTACGCAGTTCTAATCGACTGCTTCGAGAATATTCTTGTCGATTGCGAGAGGGATTTCCAGGGTGTCAGCCGGAATGAATTAATTCATAACAATGACTTCAGGACGAAGTATTTAGAAAGACTAGGCGGTCTAGTTGATCAACATAAACAACTGTTGAACCATACAATGGAATTACGCAAAATCTTAAGCGCTCCGATGCTGGCGCAGGTAATGGCCAGCGGGATGCAAATATGTTTCGCGGGATACCAAGTCACGATGACGATCTCGGAAAGTGCCTCAAAGTTCCTCATGAGCTTTTTGTACTTGGGCTACAACATGTTTCAGCTGTTCGTGGTATGCCGATGGTGCGACGAAATAAAAACGCAGAGTGTGAAGATAGGCGACGCGCTGTACTGCTCTAGCTGGGAGCGCGGGCTGACGACCATCCCCGGCGTGCGCACGCGCCTGATGCTGGTGGCGATGCGCGCTCACAAGCCCGTGGTGCTCACCGCCGGCGGCCTCTACGACCTCTCGCTCAGTTCATTCGCTGACTTGGTGAAGTCATCGTACACTGCTCTCACAGTTTTGCTTCGCCTGCGAGACGATTAA
>EposOR63
ATGACTCTTCTCGCGTCTCTGTGGAGGCGATTAACCCCCACAAACGCTTTAGGGGATTCCAGTGGGAAACTGGAAACTGCATTCTTTGAGTCTGCCTACCGCGTCATTTACGCAACAGGATGGTCATGCTACGACGATAGGATAGGGTACAGTCTGTACAGCAACACGGTGAAGCTGATGATTGCGCTGTTCGCGGTCGGCGAGGCCTGGTACTTGGCCAGCAATTACCAGTCACTGGACATTTTCGTCGAGCAGCTAAACGTCATGGTCATACAGATTACGGCTTTGTTCAGATTTAAGAGCATGAGAGAACACCAACACATTTACAAGAAATTAGCTGCCACCATGGAGTCATCCACCTTCGATACCTCGACTCCCGCTAGACAAGCTCTGGTAGAATATTGGCGGCTGAGAAGTGAAAGATATCTGAAGCTGATACTTGGATTGGGAATCTGCACCTTAGCGGCATGGTTTGTCTACCCTTTAATAGATGACGTTGAGTGCAACCTGCCGGTATCCGTGCGACTACCCCTGGACTACTGCTCTCCAATCCTCTACCCCGTGGCCTACCTGACAACTTTTACTGCCTTCAACTACGCGGCTTACTTCGTCATGACCAATGACGTCATCATGCAAGCTCACCTCATACACTTACTCTGCCAGTACGAGGTTCTGGTCGATTGCTTCGAGAACATTCTAGTCGACTGCGAGGAACATTTCAAAGGTGTAAGCCGGAATAGTCTTATTCAGAACAAAAACTTCAGGCTGAAATATCTAGAGAGGCTGGGCCAACTAGTCGATCAACACAAACTACTTTTGAACCACACAATGGAATTGCGGAAAATTCTCAGCTTACCGATGTTGGCCCAAGTAGCGGCCAGTGGGATGCAAATCTGTTTTGCAGGGTACCAAGTCGCGATGACGATTACAGACAGCATTACGAAGTTTCTTATGAGCTTCCTGTTCTTGGGCTATAACTTGTTCCAGCTGTTCATATTCTGCCGATGGTGCGACGAAATTAAAACGCAGAGTGAAAAGATAGGCGACGCTCTGTACTGCTCGGGCTGGGAGCGCGGGCTGACGACCATCCCCGGCGTGCGCAGGCGCCTGCTGCTGGTGGGCATGCGCGCCAACAAGCCGCTGGTCCTCACGGCCGGCGGCCTCTACGATCTCTCGCTCAGCTCCTTTGCTAATCGAACAACCCGCTACGGTGACTGCTACTCGAAGACAAACGTGTTGGTATTGGTGTTGCTAGAC
>EposOR64
ATGACTATAGTACAGAATGCGAGATCTTTTGTTTATAAAGAAGGCTTCGACTGGGATAAGCCAGAAATTACGCTTCAGTTTTTTCATCCGCAGCTGCAAATGTTTTTTGCAGTAAACGGAATATTCTTCAATAACCGCGAATCTAAAATAAGATTCGTATGGCCGCTTCTGAGCGCGCTGCTCGCTATGATCGCCAACTGTTTCGAGCTCATGTTCATGTGGCACGGCTTCGAAATCAAGGACTACGGCTTCGTCACCGAATGCTTCTGCTACTTCTTCATCCTCGGCTCCGTCGTCATCGTCTACATCAGCATGCTGAGGAACAGAGACAAGATATTTATGCTGTCGAACAACATGAACAAAGATTTCCTCTTCATTTGTAACTTGGGATCGCAGTACAGGGATACCTTCTTTAAGGGTCAACTCCTCATCTGGAAGCTCTGTTGGTCCTGGCTCTGCTTCGCAATCTTCGTGGCGCTCCTCTACATCAGCAACACACTCCTCTACCTGCTCTACCAGAGCACCCTGGCCACGCAGGACGAGCACATGGTCCGCCCATTCATGTTCCCCATCTGGCTGCCTGCTGACGATCCTCACAGAACGCCGAATTACGAAATATTCTTGGCGTTGGAGATTGTACTGATATTTATAGTGTTCTGTAGCTTTGTTTTGTACGTGTACATACTCTTTCACCTCCTCCTGCACTACTACAACCTGATGGACATGATCCTGATAGCCTTCGGGGAGCTGTTTGATGGACTGGACGAGGATGTGGCCACGCTGGAGCCCGAAGACCCGCGGAGGCGCGCGGTGCAGGCACAGCTGAACAGCCGCATGGGCCGCATCGCGCGCTGGCACCACTCAGTCTTCGAGTCCGTCGAAACAGTATCATCGGTGTACGGTCCTGCGCTGGTGTATCAAACAATGTTCAGCTCCGTCGTCATTTGCTCGATAGCATTTCAAGTTGCAGAGCAACTGTCAGAGGGCAAGGTTGACTACCTATTCGCTGTGCTGGGGATCGGCGCGTGCCTGCAGCTGTGGATCCCGTGCTACATCGGGACTCTTCTGCGCAACAAAGGCTTCTCCTTGGGCGACCGTTGCTTCTACTGTGGCTGGCACGGCACGTCGCTGGGCCGGCTGCTGCGCCGCGACCTCGTCATCTTCATCCAGCGCTCGCAGGAGCCGCTCGCCATCAAGTTCACCGCGCTGCCGCATCTCAAGCTCGAGACTTTCTCTTCGATAATGAGCAGTGCATACTCGTACTTCAACATGCTACGACAGTACAATAGT
>EposOR65
ATGACGATCATACAGAATGCGAAGTCTTTTGTTTTCAAGGAAGGTTTCGACTGGGATAAGCCGGAGATGACACTCCAAGTTTTTCACCCGCAGCTGGAACTGTTCTTTGCAGTAACCGGAATATTTTTCAATAATCGCGACTCTAAAATAAGGTTCCTATGGCCTCTTTTAAGCTCGATGCTTTCTCTGGTCGCCGGCAGCCTTGAAATCATGTTCATCTGGCACGGCATCGATATCAAAGATTACGGCTTGGCTACTGAAAGCTTCTGTTACGTCTTCATCCTTAACTCAGTCATCATTGTCTACTTCTGCATGCTGATGAACAGGGGGAAACTATTTATGCTGTTACACAACATGAACAAAGACTTTATTTTCATTTGTAACTTGGGACCACAATACAGAGATGCCTTCCTAAAGGGTCAACTTCTCATCTGGAAGCTCTGCTGGTCTTGGTTCAGCTTTGCAATATTTGGGGCGTGCCTGTACATCTGCAACACACTCCTATATCTGCTGTACCAGAGTACCATCGCCACTCAAGACGAGCACATGGTCCGTCCGTTCATATTCCCCAAATGGCTGCCTGCAGACGACCCCTATAGAAGCCCGAATTACGAACTACTCTTTGCTTTTGATATTACGCTGATATTTGTAGTGTTATGTAGCTTTGTTATGTACGTCTACATACTGTTCCACCTCCTGCTCCACTACTACAACCTGCTGGACATGATCCTGATAGCCTTCGGCGAGCTGTTCGAGGGGCTGGACGAGCCGGCGGCGGCGCTCCCGCGCGAGGCGCCGCGGCGGCGCGCCGTGCAGGCCGAGCTGAACCGACGCATGGGCCGCATCGCGCGCTGGCACCATTCCGTCTACGAGTCCGTCGACACAATATCATCGGTGTACGGTCCTGCGCTGGTGTACCAAACGATGTTCAGCTCCGTCGTCATTTGCTTGATAGCATTTCAGGTTGCAGAGCAACTTTCGGAAGGGAAGTTCGACTACCTGTTCGGGATTCTGGGGATCGGCGCGTGTCTGCAGCTGTGGATCCCGTGCTACATCGGGACTCTGCTGCGCAACAAAGGGTTCTCCGTGGGCGACCGGTGCTTCTACTGCGGCTGGCACGGCTCGGCGCTGGGCCGGCTGCTGCGCCGCGACCTCGTCATCTTCATCCAGCGCTCGCAGGACCCGCTCGCCATCAAGTTCACGGCGCTGCCGCATCTGCAGCTCGAGACTTTCTCTTCGATAATGAGCAGTGCATATTCGTATTTCAACATGCTACGACAGTACAAT
>EposOR66
ATGACATTTCCGAAATACTAGAAGACTAAAACCACGGCGTTTTTCTTCAACCTAAATCGCGTCATCTTCTTTTGCAGCGCAATTAATTTCTGGGTCGAGGAGATCGGCATACCGACACTGATCGTCAAGATCTACCAGAACCTTTCAAAGCTGATCCACGTAGCAGCTTACCTTTTCATAGCGTTTGAATGGGGAGCATTCTACACCCAGCACAGCTTGACAGAAAAACAAAAAGCCGACCGTTTTCTAATGTCTTTCTCCCACACGATTCTCTACTCTTTTACTATAGTTATCACCCACCACCAAGAAAGAGTAAGGGAGCTGTTGTTCACTCTAGCGGTAACGCTCAAAGAAGATTTCAATGACGCTGCAACCGAGAGGCTGATGATGAAGAGGACCAAGTTCTACACGTCCGCTTTTGTCGTCATTTGTGGCAATGCGTTGATTTTTTACGGGATCGATGGTATTGTACAAGTAGCTTATTCAGATGGTACATTTGTGACCCTGATACCATTTTGGCCCGACGTGGGCGACCACCGCGCCGTCGCGGGCGCAGCTCGCATCGCCACTTACGTCTTCTGGTGGATCTTCATGGCCCGAGTAACATCAGCATATCTCCTCGTCCTTGCCATCACCATCTGTCTGAGCCACCAGTACATCAACCTACAACTGTACTTCAAGAGCTTGGAAGACATCTTCAAGCAAAAGTATCTGACTCAGAGGATAAAGGAAGGGAGATATGAGCAAGCACTTAAAGTTGGTGTGAAATTGCACGCTACTACAATATGGTGCACGCAGCAGGTCCAGAATACTTGCGGCATGGTGTTTAGCGGGCAGATCATAGTCAACATCACTGTGATGGTGCTTCTTATGTCGCAGATGGTGAATTCTGAGCGCACGATGTCCAACACGCTCCCGATCGCCGCCACCATCGTCAGCATGCTGTTCAGCACGGGGCTCATCATGTGGAACGCCGGGGACGTCACCGTCGAGGCAGCTCGTTTGCCGACGGCCATGTTCCTCTCGGGCTGGCAACACTGCCAGGACAAAGCTTCCCGCCGCATCCGTCGGCTGCTGCTTATTGCCATCACACAGAGCCAGAAACCCGTAGTAATCAAGACCCTCGGTGTTATAGAGTTATCTTACCAATCCTACTTATCGATCGTCAAGACTTCGTACTCCATATTCTCAGTTTTGTAT
>EposOR67
ATGGATTATTTGAAAGAGTCACCTTTAGAATTTTCAAAGCCTTTTGCGATATGTTTTGATTTGTTGGCAAAAGCTAATATAACGATACACGATCAAAAACGCAGTATTCGGAGTAAAATACGGTCTTTGTTGTTACTTGTTTGCTATGTCACGTTTTATGTTTCTTTAGCTATAAGTTTCAGTAAAGTGTTTACTGGTGAGCTGGGTTTCTATGAACTAGCTAATTTACTACCTATTATTATTGTGGCCACGCAAGGTGCCATGAAAGGAATAGTGATCATAACCAACTTAACGAAGGCCAGGACACTGATATATGAACTAGGGGCAATGTGGAGGACCACTGGGTTAACAAGGAAACAACTCGAACGCAAGGGTTTGATGCTGAAGAGGCTGAATTTATGTAATGCAGTTTTCTACTGGATGAACATAGTCGGGACATGGCAATACATTCTGGTTCCATTATTCGAAACGCTGTTCCGCACCTTTGTCCTCGGACAAGATAAACAGTTGTTCCCTTTTATATGTACGTTTCCATTCGACTCGAACAAGAACTGGCTCGTCTATTTGGTCACATATTTCTACGAATCATACAGTATGCTACACTTGATTTACATGTATCTTGGAGTTGAATTCCTCATGATAACTCTCTGCTCACATTTGGCAACGGAATTTGAACTGCTACGCGAAGAAATACTCCATGCAAGACCAATACTAGAAACTGTTGATGTCCCGAATGATAGTAGGAACGATATAAACATTTGTGATGACGATATAGATCATGATATTATGATTATAAATGATGCCGAAGATGACATAAGGCTAGATGAAGATAAACCAGATATAAAGGATGTTATAAGGAGGCATCAGAAACTAATAATGCTGTCTGAGACATTGGATGATATCTTCAACAAGATGATATTTTTCAATTTGCTGTTTGCTACTATCACTATTTGTTTCTTTGGATTCGTTGCCAAGATAGCCCGCGACCCTCCAGAGATGGCCAACAACTTTGTTGGCGTGGTGGCTTCAATGATTCCTATATTCAACTTGTGCTACTATGCCGAAATGCTTTCAGGGGCAAGTGCCGGGGTTGCGGACTCCGCTTATCATAACTTATGGTACGAAGGCGACTTGCGATATCAGAAGATTATTATTTTTATCATAGTGAGGTCTCAAAAGGCATGTTCTTTGACGTCTATGAGATATTCGCCCGTCACACTAAATACTTTTACTACGGTATTAAGTACAACGTGGTCCTACTTCTCTCTGGCAATCAGCGTTTATGAAACCGACAAACAG
>EposOR68
ATGCCTTCAACTCTTGCTGGCAGTTTTGCCAAACACCTCCGAATATTTAAAATCATTGGTCTCGACTTCTTAGGAGATCCTTGTATGGAACACCGCTGCAGACATGTTTCGTTTGTTGTCATGTTGCTGTTGTTTTACACGGGCCAGTTACTTTTCTTTTACAAATCTGACGAAATAGGTGCTGATTTTTTGGATATCGCCAATGCTGTACCTTTACTTATGTTGGCTACACAAGATTTATTTAAAATAGTGGCATTAAGGAAGAAATACCGTATAAAAGCTATCATTTTGGAGATCGCTGAACTTTGGCCTAACGATGTGGAAAACGAAGAACGGAAATATATTATGGACAGCTGGTTACGGAACTTGAAAATGTTCAATGATTGTGTTTACAAGTTTGTTGCATTTGCGATCATTGTGTTCGTGTGGGTGACATTCGTTATCACCGTATTTTCATCTGGCGACGGGGAGACAACGTATCAGTTTCCTTTTATGCTGTATTACCCTTTTGAAATCGACTCTCTGTGGAAATATTCAGCCGCTTTCTTGTACCAGGCCGTAGATGGATCAATAATACACTTGTGCCTCTACTTACCATGCGACCTTCTGCTCTTCACGCTGACTGTTGATATTTGCATTCTGCTGCGTTTGCTGCAATATGACCTAGAGAATATAAGAGTGGTTGGAAAAGATGGAAAAGGGTTCCATAATCCTGCTGAAGCCGAAGCATCGTATCGAGCGGTGGCGCAACTCGCACGAACCCATCAAAAACTTGTACAGATATCAGAAAGCTTGAATGAAGTGTTTGGCGCCATCATTTTTGCGGCCGTATCGCTCTCTTCTGTAATTCTTTGTTTCTTCGGATTTTTAAGTATTACTGTCAGCGGATCGCAGTACCAAATGTTAAGAAGCTTTTTAGCAGCTTTAGTGACATTATTTATAGTTTTCTGCCTGGCGTTACCGGGACAAATTTTATCTGATGCTAGCTGCGGAGTGGCAGACGCAGCGTACAAAAGCCTGTGGTATGAAAGCGATTTAAAATTCAGGAAAATCGTCGTTATAATGATTGCTAGAGCCCAAAAGCCGTGCCAGTTGTCTGCCATGGGTTATTCTATAATGAACTTCAACACCTTCTGTAAAGTTTGCAGCACTTCTTGGTCTTATCTATCCCTTTTAAATCAAATGTATCAAGATAATGAACGT
>EposOR69
ATGGGATCTCGCGAAGTGGCGCTGTTTGATGAAAATTTGAAGAAGGCCAATGAAGTATTAAAATACATTGGTTTACGAACCGATGATGAAGAAAGCCACCAAAGTTTTGTGGAGCGGGCACGGAGTAAATGGTTCTTTTGGTTTTTCAACCTCACGCTGTATTCCGAACTGTTGGGAGAGTTGGCTTGGTTTGTAGAGAAAGGGATAATGGGAAGCACCTTCATTGAAGCCACATACACTCTACCCTGTGCTACTCTATGTCTCCTTGGGTCTGCTAAAACTTACTACAGAATAAAATACGGAGACCTTATAAATGATTTGATATATTCGCTACGAAAGCTGCAGAGCGCCGACCCCGAATCTGGGATATACGCAGACCCAATTGCATACGAAGCTATACGTAAAATCGTGAATAAATTAGGCTTGGCTATAAAGGCCTTAACTATTTTCAACACGTGCGGGCTGATTGCATTTTTATTTGGTCCCCTTGCCATTATGTTATTTTTATATCAAACTACGGGGGTTACGAAGTTGAGGTTTCCTTTTCTTATTTTGTATCCATTTAATGCGTTTGATTTAAGATTTTACCCCTTCGTATACTTTCATCAAATGGTTGGAGGCGTGTTTGCCGTTTACACAATATTCGGCCCCGATTGTCTGTACTATCTGTTCTGCACTTTTGTTCAAGTTCAGTTCTGCTCCCTAAAATATGATTTGGAGAGAATCGTACCATCGCGTTCCCATTTACGGCTACAAGCAGATAAGGATGCTTATAAAACGAAGTTTGAAGCGTGTATTACACGTCACAGGGAGCTCATACGGTGTGTTAATTTAATTGAAACCATCTATTGCAAGTCTGCGCTGTTCAACTTTATGTCGAGTTCCCTGCTGCTATGTTTAGCTGGGTTTAACATCGTGGCTTATGAGGACGTGGCTATGCTTGGTAATTTCCTCAGTTTCCTTGTCATGTGTTTGCTGCAAATATACCTGATATGCTACTATGGGGACAACGTCTCTAGGGCTAGTGTCGCCATTAGTCAAGCCGTGTATAACAGTGAGTGGTATAATCTCGACGCAAAAACAGCAAAAGATTTGCGCATGGTTTTAATCAGGTCTCAAAAACCATGTAAGCTGACCGCTTATACTTACACCGAAATAAATCTCAACACTTTTACTCGGATTTTAAGCACATCGTGGTCATATTTCGCTCTGTTGCAGTCTGTTTACAGCCGGAAT
>EposOR70
ATGGGTTTACGCCAACTGGCGGTGTTTGACGCCAATTTAGAGAAGGCGAACAAAGTTTTAAAATATATAGGATTGCAAACCGATGACGAAGAAAGCGATCAAACTTTTATGGAGCGCATAAAGAGCAAAAAATTCTTTTGGTTTTTCCATCTCATGTTGTATGCTGAAGTGTTGGGCGAGTTAGCATGGTTCGTAGAAAAAGGGGTGATAGGAAACACCTTTATTGAAGCCACGTACACGCTACCTTGTGCCACTCTTTGCTTTCTGGGCTCTGCCAAATGTTACTACAGAATAAAGTACGGTGACCATATAAATGATTTAATTCAAGCTCTGCGAGAACTGCAAAGTTCTGAATCCGAATTTGGGATATACGCAGACCCGATCGCATTTGAAGCTATACGTAAAATTGTGAAGACATTAGGTTTGGCTATAAAGGCCTTAACTATTTTTAACACCTTCGTACTGATCGCATTTTTGTTAGGGCCTCTTGCCATAATGCTATTTATTTATCTCACTACGGGTGTTGTGGAGTTGCGGTTCCCTTTTCTTATTTTGTATCCATTTAACGCGTTTGATTTAAGAATTTATCCTTTTGTATACGTCCATCAGGTGGTTGGAGGGATGTTTGCCATCTACACAATATTTGGTCCAGACTGTCTTTACTACCTTTTCTGCACTTTCATTGAAGTTCAGTTCTGTTCTCTTCGATATGATATGGAAAGAATTGTACCACCGAATTTACGACGTCAACCAGAAACAGATGCATATCGGAAAAAGTTTAGGGCGTGTTTTACCCGTCATACAGAGCTGATAAGATGTGCCAATTTAATTGAAACCATCTATTGCAAGTCCGCGTTGTTCAACTTTATGTGCAGTTCCCTGTTGCTGTGTCTTGCTGGGTTTAATATCGTGGCTTATGAGGACGTGGCCATGCTTGGTAATTTCCTCAGTTTCCTCGTCATGTGTTTGCTGCAAATATACCTGATATGCTATTATGGGGATAACGTCTCTCGGGCGAGTGTCGAAATAAGTCATGCCGTGTATAACAGTCACTGGTACAATCTCGACGCAAAAACGGCAAAAGATTTGAGTATGGTTTTGATGCGGGCTCAAAAACCATGTAAGCTGACCGCTTACAGTTTTACAGAAATAAATCTCACCGCTTTTACTCGGATATTAAGCTCTTCGTGGTCCTACTTCGCTCTGCTGCAGTCCATGTATAACCGGAAA
>EposOrco
ATGATGGGGAAGGTGAAAACTCAGGGCCTCGTGTCCGATTTGATGCCAAATATAAAGCTTATGCAGACGGTCGGACATTTTCTGTTTAATTATTCTGATGAAACCGGTGGCATGTCTATGCTCCTGCGCAAGGTCTACGCATCGACGCACGCGGTCCTAATCGTGATAAATTTCCTCTGCATGGCTGTCAACATGGCTCAATACTCCGACGAGGTCAACGAACTGACTGCGAACACAATCACTGTACTCTTCTTTGCGCACACGGTGATCAAGTTGCTATTCTTCGCGCTGAACTCTAAGAACTTTTACAGGACCTTAGCAGTATGGAACCAGTCCAACAGCCACCCGCTGTTTACGGAGTCCGATGCTCGCTACCACCAGCTCGCCCTCAACAAGATGCGGCGCCTTCTCTACTTCATTGGCACTGTCACGGTCATGGCTGTCGTCAGCTGGATAACCATAACCTTCTTCGGCGAGTCAGTGCGTTTGATCGCCGACAAGGAGAGCAACGATACCCTGACAGAGCCAGCCCCCAGGCTGCCTCTGAAGGCCTGGTACCCCTTCAACGCTATGAGTGGCACCATGTACATTGTGGCTTTTGTCTACCAGATCTACTGGCTCCTCTTCTCTATGGCTATCGCTAACCTGATGGACGTCATGTTTTGCTCCTGGTTGATCTTCGCCTGTGAGCAGCTGCAACATCTCAAGGCTATCATGAAACCTCTTATGGAGCTGAGCGCCTCCCTCGATACCTACCGGCCCAATTCTTCTGAACTGTTTAGGGCTTCTTCTACTGAAAAATCCGAAAAAGTTCCCGACCCAGTGGACTTGGACATCCGTGGCATATACTCCACGCAGCAGGACTTCGGCATGATGCTGCGAGGAGCAGGAGGGCGTCTGCAGAACTTCAACAACCCCAATCCGAACAACCCGAACGGGCTGACGCAGAAACAGGAGATGCTGGCGCGATCAGCCATCAAGTATTGGGTGGAACGTCATAAACACGTTGTGAGATTAGTGGCATCCATAGGAGATACTTATGGTACTGCTCTACTGTTCCACATGTTGGTCTCTACTATCACACTCACGCTCTTGGCTTATCAAGCAACTAAGATCGATGGACTCAATGTGTATGCATTCAGCACAATCGGCTATCTCAGTTACACTCTCGGCCAAGTATTTCATTTCTGCATCTTCGGCAACAGGCTCATTGAAGAGAGCTCATCGGTAATGGAAGCAGCTTACTCTTGCCAGTGGTATGACGGCTCCGAGGAGGCCAAGACCTTCGTCCAGATCGTCTGCCAGCAGTGCCAGAAAGCCATGAGCATCTCTGGAGCCAAGTTTTTCACTGTATCTCTCGATCTCTTCGCTTCGGTACTTGGAGCCGTCGTGACTTACTTCATGGTGTTGGTGCAACTGAAA
>EposOR1
MDVFNLKYMRMIRFTLRSIGAWPSHEFEDVPATKLTLLSSYSYTCFLCIICCFGTIAQIAYLITNQGILGFIDLGQTYLTVLMCFVYIQRTMLPLQTSYQAEIIEFSTKFHLMYHKNETEFAAKMHNKVKRICEIVTGIQHLQIYYVLVMYNIAPLYSNFKSGMLSSEKPINGTYEHSVYYVLPFDHNNEVWYPVVGLYNFYVSYNLGAMFSCHDLLISVYVFHIWGHLNICEHNLNNFPRPSITRNSKTVPLRYSAEENKKVAAGLKEIIIHYIMIKKFVEKTSNTYSVTLCFYYGFHMVAECILLLQCSTLEVEALAKYGFLTVAVYQELIQLSVVFELIYAKGTSLIDAVYGLPWECMDNSSRRTVLILLQIVQQPLSLKACGMVPVGIQTMQAILKGSFSYFLMLRTFANQ
>EposOR3
MEETIQVFHRVLSCAGVTIYAKNNWDSKLWLTLQVFNVIIGFFTIVFTTCFVIINVSDILVCIQGACIWTTGLIMFISFVVCLLFRKQFRLFLNEMGFRDSMLEMPLIKYVLKLESGGKLNELKGMVVTSQEKLLKLTRVLLKTYVGSVWLCASLYLGDSIYQMITREDDSLRLIGFDMWIPWSLQNVNVYIATFIFNAYSGYLCCIAYPGLQLTIILLVGQTIRQLRILTFILLNLDELALEIVGQRGESWQEHCTEILTQCVDHYIKIKRFSNKLNVICQPFYLALILDAILLVCVCSVKIAISDKSAPDTMKYYIHEFCFILVVLMFCLLGQQVANESQQLEAAVTEKWYIFDRTHKTHVRIFKMALSQRMPIYIFGSITLSAPTFTWFLRTGMSFFTLVMSVFDEN
>EposOR4
MIKFLLDKLENPKRPLLGPNVKALQFWGLLLPKNQTMRYFYMLLHFSIIYFTATEYVDIWFIKSDMNKLLENLKITMLATVSVIKVMTFLLFQEKWISIIAYVTEADLNQRKTEDEINKSIIQNVRGYCRKITYCYWFLMYTTVVIVMVQPIIKYIFFPTYRDNVRSGKEAYLQVVSSWVPFDKNTVSGSIAAYVIQSFAAIYGGGWITSFDTNAIVMMVFFRAELELLKRDSVAIFGSEFALVSEEEAKRRLKECYKRHVDLVRYSSLFDSCLSPIMMLYMFVCSVMLCVTAYQITSETNVMQMLLQVEYLVFGVSQLFLYCWHSNDVFYNSQELVRGPFESVWWKRSVLRKDLAILMAQFRTRIVFSAGPFAKLSLPTFVSILKGAYSYYTLLNQSQVEKKPFK
>EposOR5
MSKIFSDDMKFDKIFWISTKAMRLNRSHPCIPRDKLWRIQFTSIFILSAVSFALLLYSIRYDIRDGKFPDACKNIIMAIVAFTITYKYGILLHFQESITSLIRIVDEDYELAKEFTEEEQRIVLHFAIRGHKVGKLWVISAVTTGLIFPIKAFLLMGKSYFAGELKPVPMFELRYPLGLEEYKDVYVIFVMMFLLTLFFDVYSTSMYIGFDPLVPIFMLHLCGQISILKIRLSKVFSDPSDSDEMVREKLRTLILKLQDIYSFIEVIKTNFTMLYEFNMKTTTFLLPLSAFQVTESLRHGEINLEFFGFFTGVILHFYMPCYYSDLLMETGNDFRQALYSCGWEQHSDLRARRTILFMMTRATKPLVISTVFYAICLDTFAKMCREAYSIFNLMNAAWA
>EposOR6
MSIARIFEYLKVKLDDGEKDSALKCSYVKKVELALSLIASWPHKEFGNPKLDASLAKYNLLLCFMATILPISGVTYMWYYRDIITFFDMGHIYLTILLNLLYFQRIALSRTDRYRQTIKEFLEKFHLLYVKDKSKYATELYDQIDVLSKIFTIFVLSQMSCGIFLFNFMPCFNNYSKGMFGENRVPNSTFEHAVYYYSPIDDIYTTEKGYWMLFIFNIYMSYNVSCGLCAFDLLLSLIVFQIWGQLKLLKHNLQIFPLPKMQDGDNKQPLLYSNEENEHIRRLLSENISHHKYILDFTDKCSNAFSEYLFLFYAFHQVTGCVLLLEVSKLSPEALAKYGPLTIIMFQQLIQVSLVFEIVSAKSEQLVDAVYELPWEYMNTSNRRTVMIFLHKVQTTISLKACKVVPVGIQTMTGIMKKSFSYFMMLTTFAAGDRN
>EposOR7
MDEGHLTNVYDLTYVKMVRFTLNCIGAWPNKDLGNSGRSAKILSIYNYCLLITCSMAMVFEFKYLKKNTGVQDFTVLGHTYITLFMGLLFVQRLTMPMQRGYCNVMKEFFTKFHLIHSKTRSKYADKMNTRVQKLCFIFSIMSHFQLYSGVFFYNLIPVYKNYSSGMFSEIRPVNGTFEQSIFYDLIIDQYTDTYWYLIVSIFNVFLSFTVVCSYCCFDLLICLNVFHIWGHLNILKDNINNFRKPEKPATVESPAWFTEEESKLVHQELCAMIEYHKMITEFMAQKSSAYSVFLYLYFIFHQVSGCVLLLEVSQMDAEALGKYGLLTFSQFEQLILMSIVFELISTKGETIIDDVYALPWECMDSKNRKTVAFFLMNVQKPMAIKAGDMVPVGVQTMFAIIKASCSYFVMLTAFAQEED
>EposOR8
MSLIKTKQLLKQFCKYVYYAGAGNCWYEDIHHETIMYKLYSFISFAIYTTMIFLENVAAAFGSFPAVEKNSAVMFAAIHNIVLTKMFLLLYHKDSIKKLNREMATVGENFEEEKVMKKQYRKVKYGILIYVVSVYLSLIAYGVESTRKAVVEGAPFYTVVTYFPYYEDTSMIAAIFRVFFYLTWLYMMLPMMSADCMPITFLICIAYKFITLRRHFERIREKFDEDMLTMDKKDAAENLSKGCLEGILMHQKLMFLADEINRVFGIIMSLQVCESSAVAVLLLLRLALSPHMDLTNAFMTYTFVSSLFILLALNLWNAGEITYQASLLSHAVFYCGWHLCEPGRRARRDVRRLVLIACAQAQKPLVLKAFGIQDLSYSTFVSVTRMTYSVFAVFYQRGG
>EposOR9
MKNYYILKNLCQKIYLAGVGNFWYEEGXIGNDQTLKYMMLCSLMFFIYICMTILEIIAVVFGDLPEDEKSDCVSFAVSHTIVLIKLSSVMANRKLVKELNYKMVEICQQYEDEKRVAENYKVMKMNVYAYVSAVYGSCACFIFEGVRKMQTGSHFITVVTYWPFFEDNSLPAVLFRFFTTWVLCVLMVPMISIDSFVMVTLITYKYKFITLRLYLENLREEFDKENNAGNEESAANKLQAGLIEGIVMHRNLIRLSKDIDQSFGTVMALQVCLSSGTAVSLLLQIALSNDLTFVAGMKIIFFVAALFFLLALFLCNAGEITYQASLLSDSIFYCGWHACPMRRRSDLRRLVLMACASAQRPIVMKAFKMLQLTYGTFLTVVRSTYSVFALFYAQNE
>EposOR10
MIVQKIISFAKRLEDPKYPLLGPNLKGLYVFGLWQSGSKLRNSCYNFIHFCAFLFVFSQIVELWIIRHDYLEALHNLSLTALGMVCIFKAISYVLWQTDWKELVECVSMEEIAQMRAQNDSCAKLMRNYTNYARIVTYLYWNVVVSTNITMVSAPFVKYATSPEYREQISNGTEPAPQIFSSWFPFDKSENPGYFVAIFVHILINVHGGGMVAIYDSNAVALMVFIRGQFAILREKCKGLFDDTEKITRNEVLGRIKECHRHHNFIIRQSILLNSLLSPVLFLYILVCSGMICCSVIQFTSDEATASQKIWVLQYTTALISQLFLYCWHSNEVIVESNNLDGGLYESDWWKGDVRIRKQLVLLGGQLRHPVAFSAGPFTTLCVPTFIDVIKGSYSFFTLLTQMQEQ
>EposOR11 (partial)
CVVVLEIGAADCLFYTCCTVIRTQFRLLQHDFEGIISTNENEFQEKFQKLVVRHQELMRSVHLLETIYTKSTLFNFVSSSFLICLTGFNVTAIDDVAFVLSFLTFLLMSLLQIFLLCFFGDMIMTSSMEVSNAIYNSKWYLAKPNTAKQLFLVQIRAQKPCKLTASSYADVNLRAFMRILSTAWSYFALLKTIDT
>EposOR12
MPPPQSDSFNQNCFFWKVFGIWPGREPNKYYKYFSFTYLVTTLVAYNALLTLNLYYTPRKIDLFIHEVIFCFTEVAVVTKVSMILFKRKQLVAIFDFLDCEEFKGNDDTGRKIVESHNSNYKLYYKINLILSNFTYLSQVLFPVIGMLIFKTSLDLPICKYYFLTEEEKDDYFSLIFIYQSVGMYGHMMYNVNIDTLIVGFMVLAIAQMKVLSHDLENLKIEKGDTGSQEELDHKQLQKLHKCVKHYALVLNYCADFQEIISGTMFVQYGVGAACICVTMCGLLLPDIKIETFIFMVGYFFALSLQVFVPAWLGTQLLYESQELMVSAYKSDWIPRSRVYRQSMKLFVERAKHPVIITGLEIFPLSLATYISIMKTAYSCFTLVRFMQDREDH
>EposOR13
MTQWKQIDCFSINIKFWKFLAIWPSNRMHPFYKYYYKAFVAFFVFLCNFLFTINFYYLPRHLDLFVEEMIFYFTELAVTSKVLTFILMHDKIVMILNTLESKIFQPETEEGLKIIDEAKKFIVRYWKIVAVVSVTSNLTHILSPFITHLFLPVQLNLPVCSYSFLSENTTQTYIYPLYWYQALSMHFHMLCNVNIDTFILGVLILAISQLDILDGKLRRVTEKEPRPGEIGEFGEVQAVVAVQSDESMLKLKESIIHFDELGKFCDLLEEVFSLTLFVQFSMASCIICVVLFRFTLPAPWQYFIFLATYMFIMIIQILVPCWFGTRIKDKSQLLSSAVYNCDWTAKSRYFKSSLRLFAERANKPLSITAGKMFPLSLTTFTSIINTAYSFFTLLRHMQSRQG
>EposOR14
MFQRRINTVGEGEIIRISTEDEFKNFRDTYRITTFHMIVGQLYPNPETDRQRAICIGAIIISVTPVTAMILLDVYNSWLRRDIVNIIRHMTIIGPLSFTLLKMILFFMRRSEAYQIIKTIDNDYSSYNTLPEPHKVIARRGVRDTKLYNEFWWAIVVSLNVVTFPLTAGILNVYNCLFKSDPKLYMVHDVEKPFSKPEDRFMSPFYELTFVYMVYCALIFVLSFVGFDSFYGITINHVCLKIKLLCLRLDDAMMETDSDAIFKKMVDVVKQHNAVFRMVDLVQDTFNIWLGIILLATMAQICNCMYQIIEGYGIDIRYLMFIIATMVHIYMPCRYAAKLKDAAAEVSNRVYCSGWERTSDLRARRMAMFMIARAQIPVNITAFNMVNFDMELFVSIMQTSYSLFTLLRP
>EposOR15
MDDDFKPFRETYKIITFNMIAGLIYPNPETERQRAFCIGLALITMIPGYATVALDAYNSWQRGDIVNIIRHITVIGPLAFALLKMILLYIRRAEAYQIIRTIDKDHAEFNTLPEQLKIIASNAVRDIKYFSEYCLAWIVFLSVLTFPLTAAFLNVYNYLFKTEPVLYMVHDVQKPFSEPEERFSSPFFEFMFVYMIYCAFIYILSFIGFDAFFGVTIGHVCLKIELLCERLDDAMLETDSDALFHKIVDVIKQHNAVFGMIDLVQETFNVWLGAILVVTMAQICFCMYQIIEGYGIDPRYLVFICATVIHIYMPCRYAAKLRAAAAEVSNRVYCSGWERTSNLRARRAAMFMIARAQIPVNITAFNMVNFDMELFVSLLQTSYSLFTLLRP
>EposOR16
MAKTKTKLNLGDLYFFRARIIMSILGVWNPPDNESILRKLYRYFMLSLQQVFLLFQVIYMVGVMGDLEEVSQSSFLLFTQACLCFKVTVFQVRIGSFRELLAQMNSDVFMPQNKVHEEILKLQATRIKRLLLGFMISSQTTCSLFALRPLFDDANRNFPFKMWMPVKPDTSPQYELGFLFQLLTISMSAFMYFGVDSVCLSMVIFGCAQCEIIKEKLLTIKSASEKRLNNSIDANSILEDNYKILIECVVQHQAVVKFVKLLENTYHAHLFFQLSGSIGLICMTALRILVVDWKSVQFASMVLYLSVMCSQLFVCCWSGHELTVISSELHTILYSCCWYEQHAQFKRALLFAMLRMSRPLEFRAGRYVPLSRQTFVTILRMSYSYFAVLKQTNTRNEILDS
>EposOR17
MEPKCLSINLSHILSCSSGLSPKYETPFYEATFVITCLGTAFSAINQTGYIVLFVTLVAHELGHFYAITENFNDIFVILTKRKNPEEPNELLTNPSKLVDEKLAFCVRHHQFLIRYHGKIRELYQAIFGTQFVLMIMVLVTTLQTMNSWDFSNTILTGVTGVMPLTIYCFGGELMISAAADMSQAVYSCGWELMNVKQARTVYLMLSLSQRPLHLSAAGFATMNRETFANVVQAVYKIYAVFN
>EposOR18
MSDXNXVLFLTRPRNILRYLGIWLQPDSFTLLYTIYMLFILLTQYSFVLFEFIYIVDVWGDLDAVSEASFLLFTQASVCFKVTRFLIHKDKLIMLLQFMEEEVFKPQNKEHERFLTILSTRIRRLCLFFLMSACTTCTLWGMVPIVDSASGERFFPFLIWMPVGPSKSPQFELGYFYQMAAIYISAFLFIAVDSVVLSMIMFGCAQLEIIMNKVEQIQKVPLSGKLKQTKQEQRIRENYELFQECLKHHQAVIRFMDIVEDTFHANIFFQLSGSVAIICIIGLRISIVEPGSMQFISMLNYLMTMLSQLFLYCWCGNELTIRSELLRDVMYLSPWYEQSNPFRRLLWVAMERMKRPILFKAGHYIPLSRPTFVSILRSSYSYFAVLNQAQNKEK
>EposOR19
MKSQSIEIPKQKYKSFDDTFKFCSFSLAVGLLYPNKRNLRTRIILFLCVLLFNFFSLFWYIWYTTKCLVKLDVYNSTRNITLGVVISLFIFKTFYAHWKTAIFAKVLKQITKDLLKGNDMEEDYQEIYDYFIKQGKLGQSFYLFIPSLLSFMFPIYSGIAMIGGSLKNDDFKKYMIHEMDLKYVEDKQYESPYFELIYAYYTTPCFVILPNYVGFDGSFCIVTSHLRLKLKLVAHGVQKAFEDSTSTTELKERLKICIKDHQEALNYHVLIQNMYGGWLFAVFILTTFLISCNLYQIYLVGVDPKYTLFALTGVFHMYMPCHFASCLIALGEEVCTDLYCVKWEAWSDPAITKLLIFMMARAQKKVLLTGLNLVTFNMDTFVSLMQTSYSFFTLITS
>EposOR20 (partial)
MNGNPSSGEAEFKPFRETYKIITFNMIVGQLYPNPKTDRQRAIYIGLAIISVAPFCAMALLDVWHSWQRRDVINIIRHGTIIGPLCGALLKMIIFYVRRAEAYRIIKTIDDDHSRYNTLPEAHKVIARNGIKDTQLYSEYCWAWIVALSVITFPLTAAILNIYNSLFQSEPTFYMVHDIEKPFSKPEDRFTSPFFELMFVYTMYCAIIFILSFTGFDAFYGVTINHVCLKIKLLCKGLDDAMMETNPEAIFHKMVDVIKQHNAVFRGYGIDPRYLVFIFATVVHIYMPCAYAAKLKDAAAEVSNRVYCSGWERTGNLRARRAAMFMIARAQMPVNITAFNMVNFDMELFVSLMQTSYSLFTLLRP
>EposOR21
MKILRVFLTIPASWPYEVFQGSVHPVYWFYRRCIILWALLAISGEVWFLVTNIKLLSFFEMGHMYLTCFFAILGFVRSLLPLFDKYGYILKSFLMSFHLMHFKHMGGRYQEIYVKIERISYRFVSITMTLAMICAFCFNLIPIVNNVSSGAYRDHNKSIELAVYFSYPHYDPQDHYFFVTGWNMFIVVACSILIAGIDCILLLFILQIIGHIEILRHNLSDFPKPEDVRAVKVDCKGSRKPVFVNVAMFTKEQNLIIKENIKKCVQHHLFIIKFTDNVSQFFGPVMAIYYLFHLVTGCLMLLEMSAGDAASLARYGPVTVVIFGQLVILSMVFETVNTRSEMLVDALYDQAWDSMELSNMRSACLLLHRLQNPIAIQALGVTPINVRTMVMILKTSFSYFAFLKTLDV
>EposOR22
MGVAMTLFRLGNSVWWGLPPTPKIIRLHGDTFVIVALICLVLQIVYLYTYYSELSFMTLGTMFAMIPATIVCNAKLIVSMKPAYKRIMQNMMDKIHVHNFLDENDEFIKKKLVKVERNIRWITSFLVGFIFMDWLLWIIVPLRNNIINKERIANGTVRLETCLYMWMPFEYGYDFKTWLIIHSMNVYLVFTGGLVLPFCDSINFIFIFHFLSHIDILRHKIQTCFDGELDDKETKEKIVGIIKYHSFILRTFDDMKAGFGANVTLNYLHNLINDSLLLYQIMVGDKANRLTYLFMIQFHMGGLIVVSFALEQIRIKTDDLALVLYHVPWEKMSTTNQKLLIPILLRMQKPLVFVGALGLETGVRPLANIIKSTFSYYVMLKSSIE
>EposOR23
MTTKDLEESLTITKLTLLFSGIKMERSNFDPFLSFLFIFNFIWLNTDVVGEFYWLIEGVELGKSFLELSYIAPCTTICLLSTAKTLPFYFNQDVFVKVFDKLKAIHPKTEEDNEQLNDEIKENVKDSTKFLKTLVRMHLTSCSVVVLAFCFLPISAMGYTYFKTETSEVIFPFHIKYFFDPYEKNVWPFVYFHQVWSTFIAFTNVFGTDTFFYAFCVYTKMHFSILQKRFQNAVASWSAQRPEDGKKKFVEVIKRHQELIHLVDQVEILYSKSTLFDIVSSSVLICLSGFNSLEDMGVVFSFLAFLFMSLTQIFLLCYFGDMLMRSSMELSEAVYNSSWYQMDQSMKKNILFVLARARKPCKLTAANFADVNLRAFTTILSRSWSYFALLKTVYK
>EposOR24
MASLFDDSLRRIKLVFALSGMHLEHKSSKTMSDVIRYRWLYVMNFFWLNTELIGEILWIIDGANNGKKLRELTYVALCVTNCVLANIKCLFLILNEDELTQFTKCLQDLEEDEKESENSGKTTIVEEHRRFLNVFISTLSSSMALTCIALNLTPLVLMALGFRKTNEIELILPIPVVYPIDPYDIKYWPLVYLHQIWSTFLVAFKIGGIDCLFYYCCTVIRAHFRLLQHDFECINTCNEMEFQEKFQKLVARHLLLIRSVDLVDTVFTKSTLCNFMSSSFIICLAGFNVTAIDDLAFVLSFLTFLVSCLLQIFLLCYFGDMVMTSSMEASNGIFNAKWYLLKAKTAKQVLLVQIRAQKPVKMTAYKFADVNLQSFISILSTAWSYFALLNTLNDG
>EposOR25
MFGNLFELSNNIFAFNLKYLFLAGLWPSDKWARENRFMYKMYEVSLHVLAAIFLIVTGIGTYRSRNDIMTLLGNVDKSLVGYNLIAKVIVFLYKRKQLEILITKISHSGDQISEERKKVMLMHVVVVTGLIMTIAGAFSCLAFYNNEMTIEAWMPFDPMDSKMNLMLSMQILIVMFTVPCVWRGIAMQGMVCSLVMYVCDQLVEVQERIRALVYSPESERAMREKFKDIIKKHIRLMGYSQAMTGIFKEYFLIQNLAVTLELCLSAFMATIAGLEQQSLLASFIAFLCVALLNAYIYCYLGDELIVQSQGVALSAYESTWTSWPLDLQKDLLVLIRAAQKPFKLSAGGMAAMSMQTYSQTLYNGYSIFAVLNDAVD
>EposOR26
MSEPEGEPLSYMSLIPHLKNLRACGIFPLPPETPILKRKLHKIYMSLNFAFIMTYTLQQIVNVFQVRNDVDKVMDSMFLLLTFCDCICKQLAFLMYPHKILEMLEIMKGIAEHRPLLLKTVYQAQLLLKVFNKLCLLTCVLWVLFPIISHFKQETVDFTIWLPFDANVDPQFYIAIFYVWLQTSWLXYNNSTMDIFIMYLFAQTKTQLTILRLDLENLVSRCKAEAAVSSCTYTDSLERRFRGIIQHHNEIIKFSTMNDSIFNGPILFQFLISGWIICTTAYRTVNMSPASGEFLSMILYMICILSELFLFCFYGNEVAYESEIIMESAYGMDWTELPVKYRRFLIIFMERIKYPIKPKAGKIVPLSINTFIQIVKSSYTFFTFLNKAGK
>EposOR27
MLKKYVSRLQDPNHPLLGPTLWGLQSWGMWQPNHGLSRIIYNLIHLAAILFVLSQYVKLWLIRTDREAALRNLSVTMLSSVCVVKAGTFVFWQQNWREVINFASTLEKSQLEKKDKTARDVIEGYTKYSRSVTYFYWSLVTATVFTVILAPLGVYLSSVEQHELMRNGTIPYPEIMSSWFPFDKTKGVGYWVAILEHSLICFYGGGIVANYDANAVALMSFFCGQLELLSENCRALFGDGSEIIDYSESMHRIKMCHYHHLSLIKYSKILNSLLSPVMFLYVIICSLMICASASLLTNESTTAMQRLWVAEYLVALIAQLFLYCWHGNKVYFMSERVDRGVYESEWWQCGVRLRRGVLLLGGQLRKTILFDAGPFSTLTVATFVAILKGSYSYYTFLSNNED
>EposOR28
MCKKTVCTAEKYKAPISYVEIVLFTLRICKFRNFKAESVSDRVARKLHDAYCWFSLVVTSAYLGQELIYAYQERGDMERFSRVMFLLLCHVTSIAKQVVFLVSASRITALLEGLDDAAYNPSEAKRASLLLERAQGARRLGALYAGTAAATCALWTLFPLLSRLRGGSVHFAFWMPLDYNATWLEFFIVLVYTHYVTTLVGVANTTMDAFIATILGQCKTQLTILKMDFESLGERAAERAKATGERSGAAAASLLVQCVTHHHKICHTSRELQSVFGSAVLLQFGIGGWILCMAAFKLVGMNVASLEFVSILMFLMCILTELFLYCYYGNEVAVESTQVSDAVYGMRWTGGEVEGVGGRVRRALPFVLCCCAGAARRPLRPAALFIPLSLETFVTIIRSSYTFYAMLRQTQH
>EposOR29
MIKSILDSLEDANRPLFGPNYWLLNKIGLILPDNTFERIYYILIHEIVTFFVFTQYMELYVIRSDLDLVLTNLKISMLSIVCVVKANTFVIWQNNWRQVIDYINSADKFERDNQDEAKRKIIHAYTKYCRRVTYFYWVLVFTTFVTVVTTPLMKWYSSSTFREGFRNGTEAFPHIFSSWMPIDKEHSPGSWITVVWHTGLCAYGATIMAAYDTSVMVILVYFGGKLDLLRERCKEMLVVAGEVKTDKDADAAVKQLHEIHVMLLKHSRLFNSVLSPVMFVYVVMCSLMICASAFQLTSATNKTQKLLMAEYLIFGIAQLFMFCWHSNDVIYKSRNVMMGPYESKWWTASLQLRKSVVILQGQLRIVHIYTAGPFTDLTLSTFVAILKGAYSYYTLLRK
>EposOR30
MAVLKFEEVYNVPITCLNLNRAHPKIPKDWKWALQVGIMHGIFTLTFSTFIYSLIAVDIKGDDFGKACTNGIFLVIWVVVTFQYGVVLKFKEEISTLIRINQENFDAAESMSDEDQAVIRDYAFRARWVAKVWCISCCVNCALFPLKSLVLTLYSLYIDDFRLVPWYDCSFPEFIDKIKYRPDIFSIIFSTHVFYGVYAIGMYIGFCPLGPIFILNTCAQLELMAKEFKNIFNVTPYNEKAVSEQLCALIKKSQDIYYYVQLINDVFKVLYEISLKASAIMIPITLYQVLDSMKRRELCMEYMAFILTASLLCYVPCYYSDLLMEKGEALRLAIYGSGWEARFHKGSRNSVIIMLTIAIRPISIRTLFRTVCLDAFAGLCHEAYSIFNLLNAMWG
>EposOR31
MSTLQFEKVYDRTLICLKKCCTHPSTPIDTKWAWQMGFIQVFYTTGFVSIVYSFSMNLMKRDFSQAYNDAIFMALYLVVTYQSAVVLWYRNPLNTLIQKTEEYFSLADTLPAEHQSLVIEYAKRGRWVMRLWYFSNMTTCALFVIKASVLTLHSLYAGDFQLFLLYDYTLPPALEAVKYRYEVFSFILGLQVFYGLCALRTSVGICPLGPIFILNACAQLELVALEIKTIFEERSERNVAQKLVAIVKNLQNIYSYVESINKMFKVMYELTLKTSALLMPILLYQVIESVKRGEASFEYMMITYTAVLLCYLPCYYSNLLMEKGEVVRLALYDSGWEXHFDKRTRVCLTIMLTVALRPISIRTIFRTVCLDAFTDLCQQSYAIFNLINAMWN
>EposOR32
MKNIIGMQLRRYLPVFKSEHPKLVNTIQRLIWNTGVWSNESMGLHWMAKLVIVCFFSTNFTQLAAMIIERDDSERVFECFSVLSFCGMGALKLLNLYLNRERWLFIFTQITLLENKQLNNAIDKQCDDYDTDDEEECLSPHIQRYTRKHTYTASLLLTLYSTTAVIFILAPFVEYALQHETKGYPHILPGWAPLDAVGFAGYFVSALFEVIGSIYCVFVHVAFDCTSVGVMIFICGQFAMLRESTENIGGRGRGHTISRNRDARARLRIAKTHSTHIILCNVINELGSTLRTILGVYFLVATLTVCSVAVRLNTQTLSFMQLVSLLQYMCGTLTQLFLFCRYGDAVFHESFFSMGEGPFGAAWWGLQPRVRRELAMLGAAMAKPRPLRAGPFNTLDLPSFVQIVRAAYSYYAVLGQTSK
>EposOR33
MQHLQFEKMYETTSFCLKKSCTHPSIPIDRNWAWQIGLKHGLYTMGFVSVVYSFSINMTKGDFSRAYSDAIMMIVYLAVTAQNGAVLWFRDPLNTLIQKTEENFELADILPVEHQSLVVKYARRGRWVMNLWYFTNLTMYTLYVIKAAALSLHSLYAGEFRLFLFYDYTFPPALEEIKYRYEVFPLIIGLQIFYGLYALRSTVGFCSLGPIFILNACAQLELVAMKIKTIFNEHSEREVAKKFVDIVRSLQNIYSYVRLINEVFKIMYELNLKMAALMMPVLIYHIIERVKQGEMCFEYILLACKAVLYSYLPCFYSNLLMEKGEAVRLAIYECGWEQVFDKSSRNSLIIMLTVALQPISIRTIFRTVCLDAFADLCRQSYAIFNLINTIWD
>EposOR34
MEDKLVFEEVYKINMTCLRLNLSHPSVPRDLKWLLTFILMQGLYTAFNAICLYNLIFINVKENDFPNACSNGVYMVIYFVVTFKYGVMVWYQKDIKDVIRYQQEYFDSFREYTVEEQAVVKDYIQRGQWVSKLWLRSTIVTAGMFPVKSFIDSAYSAYAGDFRLHSFNENSYGPYIDEIKGRVDVFILMYAIFSVYTTYTAIMYSGFAPFGPLCILNACAQMDIVMMRVNHLFDEGFDKEKSPKQLQNLVKFTQNIYGFVDQINDIFQVLYEMCLKASAILIPISLYLIIEGFSEGKLYYDYVMFSYMASLLCFVPCYYSDYLKEKGDDLRCAIYASGWEKFYDRNTRVTLRIMLIRATRSLSIKTVFRAVCLEAFSDLCKEAYVIFNMMYAVLH
>EposOR35
MEMSNIHGAEVKRTKKKNKCRFDLRNIFKFLEDFEHPSVGPHLRLLSLTGQWHPDQDSISTRLKLAIFFITVILFCSQYVKCFVHIDISSLLLILQYAPFHMGILKTTFFQKDYSKWEELIGYMSSTERTQLREDESEVKPVMENYIKRSRRVTYFFWALAFFSNFSIFSEPYPKNQAVENGTIVYVKIFNFFTPFNQDAPPGYYVSMAIQTVLGHIVSAYVVAWDTLVVSTMIFFAGQLKISRIYCVRIIAAGSMEQNHRNIVACHQFHSSLIKYQQLFNSLISSVMFVYLVVVSVNLGVCIIQLSQLKDDLAALLASVLFVVACLIQLLIFYWYGSQVTEESVLVSYGIFESNWVEMDAKLLKEVTLLQLATSKRLVFRAGPFNEMSLTTFVAILRSSYSFYTLLNETK
>EposOR36
MSISQFENVYDITFICLKKSCTHPSTPIDAKWAWQMGFIQGFYTLGFVSIVYSFSMNLMKRDFSQAYNDAIFMALYLVVTFQSAVVLWYRNPLKSLIEKTEEYFNLAHTLPVEHQSLVIEYAKRGRWVMRLWYFSNMTTCALFVIKASVLTLHSLYAGDFQLFLLYDYTLPPALDAVKYRYEVFSLILGLQAFYGLCALRTFVGFWPLGPIFILNACAQLELVGLEIKTIFKERSERKVTQKLVDIVKNLQNIYSYVELINEVFKVMYELTMRTSAIMMPVLLYQVIESVKRGETSFEYMLFTYKAFLLCYLPCFYSNLLMEKGEAVRLAIYDCGWEQVFDKSARNSLIIMLTVALQPISIRTIFRTVCLDAFADLCRQSYAIFNLINXXWD
>EposOR37
MGLFNYFRENMRASKAKLSENSLDSLVWLVNIIPGIVGFDIFREKIFIPFWILHIFLLTYVYGVGSVVYQARDAEVASDFIKSFVNVSILALTANNSYWFLTKRQLLRSILKKVKENDNFVVQSGLFAEKHARSLFLIKRILLIFYGLNLTNEFTVYLPKRVDLHKETFSMTLCVGLEPLTSSPNREICKAFLGIHELTIVCVVLNYQTMMLLLIAHTAVMYQLLSDEIMTFNTELEDHRNYESVQESLTVIIRRHALILEITDDLKLLYNMPMGVNFGSNAVCMCFFFFLTLEEYLGFMPVLVYCFLVFFLYCFLCQRLTNAAEVFARAVYSCGWEKMEIKEQKAIYTMLLQAQKPVELLAADLIPVNMYTFGSTIQAIYKFTTVVKL
>EposOR38
MEALQRFGLKHHDLPTMLWNVTALLRVLALDVDGRNRRSISPVAYLFMTVTFIFYFYTYHLSTIWFVFWRGGGELLFYILLFSLSISSLIGVIKLIYMYLNSKNLQKIAAEYLLCDAAVIPGSRLAENIKLTLRKVKRRATIYWWLIISNGLVYVVVPLLTPGRHLTEDDQILWGLEPMFESPNYEIAFTIMSFGVFLTVYAPANITGFLIIIVGYTEAQMLALSQELLHLWDDAQNHYQRIHGNGNSSMATSIRTSNLFTPRSKEPVIFRYRAFQRNSSIASSETSVDAVNREKTIINDFIKQRLVSIMKMHAINIGLIKKIENIFQSAIAIEFCLLSGGLIAELLGGLENTYVEVPFALVQVAMDCITGQKLIDANTAFAEAVYDCQWENFDVSNMKLVMVMLQNAQKTMKLSAGGVNHLNYSTLMSVIKSIYSAYTALRSTMNKHN
>EposOR39
MWKTVRKFGLSHHDLPTMVWNVAVMLRVVCVRIDPRNTKPIPPALYILTGVCAICYLYIYQISMLWFVFVRCKETGDVVAAMMLLSTGTTSLIGITKLFYMYLYKERIQSMVAAYIEYDRLPVAPAALSLVDTSLRDVKKRALIFGAVIIGNGFVYNLQPLFKSGRHLMDDDQILYGLEPMLETPNYQIALINIVASVNFICFIVSNITGLLIITTGYSEARFHALSLELRNLWQDAKQHYKENFDVDYKEDKYDKRAETELNKYVKHRLFHIQKSHSTNIELVKSLEDIFRGAIAVEFFLLTLSLIADLLGGLEHTYIIMPFALMQVGMDCFTGQRLMDASLMFEAAVYDSKWEHFDAANRKTVQLMLQISQKTLILSAGGVTALSFGCLMSLIRSVYSAYTALRSSMSF
>EposOR40
MDLDYDELFKISIWALKINRSYPTIPNDKIWYITMIPMHGLFFVEFCLLLNSTICHDLKNDNFSAACTNGIFAVLFNCVTFKYTMLFIKKQDIITAINKIKGDYESAKHLPVEEQEIVVQYAKIANWVTKVWFMTSCVSFSVFPVVTIVQTVNYCWIGEPKLVYLYDMTYPEAIETRKGDVPVYLFLMFLQIYYALYTVLMYVGFTPLGLIFMLHTCGQLEIVKYRIRNLFNGDHYDPREIRERLKNIVMPLQDVLEYVDLLKETFRVIYEMYMKATTIVLPIAFYEIVESFKEGQASFEFMTIIVASVVLCFAPCYYSDLLMEKGESVRLSVYTSGWESHPDISMRRTLLITLSRLERDVAIRTLFRTVNLDAFAELCHQSYALFSVINAAWN
>EposOR41
MDAMDLRYMKRLRFSLMSVGAWPDHVFKDSTKLSVFKKFGFSIILFIICCVSIVAQLAYLIINKKVLAFIDIGRSLVPFLISFVYAERTTLPMRSSYRSVIEEFVLKFHLIHHKNKSEYTMKMSNKVNRICEIVTIVQHLQLYVAGFLFWVVPLCQNYSTGMLSSDRPANVTFRHSVHYALPFDQNSAITITMVCIFNWVASYNVGCLLCCHDLQVCVFVFHIWGHLNIIKHNLNNFPRPRVPVNAKSVPLRYSNEESKDVAVGLKEIIQHYIMTKDFVSKISNAYSISLCVYYTLHLVCDCVLLLECSTLEPEALATYAFMTLVMFQQLIQVSVVFELISTKGDSLADAVYGLPWECMDNSSRRTVLILLQIVQQSLAVKACGMVPVGVQTMLAVLKASLSYFLMLRTFANS
>EposOR42
MDIPTFKEVFKILKINFSLMGIPLNKSMLTIKFYVLIFLLVLMIIEEASFFVKMMAPENFLQLTMLAPCLCVGCLSILKIIPVAIHRETVRDLADKLNNLSTEILNDPEKKKVIQQDITMLQTLIKYYFILNLVLISVYNFSTPFYILYHYITTREEIFYLPYSVLVPFSTETWCNWCIVYIHSIFCGFICTLYFTTVDGLYFVLTSYVCSIFAVLSKDIQELKNASDATLKDIVKRHQYVLELADDLELVFTLPNFFNVLVGSLEICALGLNLMIGDWGDVPGCFLFLSSVLLQIFMISVFGEKLISESTKISDSAFLCNWYEMNSTSKKTILVLMTRARKPQWLTANKFSVICYTGFSKIISNSWSYFTILRTVYSREE
>EposOR43
MDALELRYVQRIRITLGTVGAWPSHVFEDNPSKKWAVLRRYGYTSLLCILCSLGMVGQAMYLKENKSTLQFIDLGQTCLTLLMSCVFCQRTTLPLLRTYRETMKDFFLKFHLSHHKYTSEFSLQTCNRVNRFCEIATIIQHVQLYTSAFLFNIVHHYQNYKSGMFSSDKPINGTYEHAVSYYLPFDQNTGVWFTVICIYNFFVSFNLFCCHDLVICVIVFHIWGHMHIFEHNLNFFRRPNAVNGVESLKYSCEENKQVELSLKEIVKQYIMIKEFLSNTSEAYSVTLCVYYGFHLVTDCVLLLECSTLDPSALATYGMTTFVVYQQLIQLSVVFEIISSKGDALIDAVYGLPWECMENSSRRTVLILLQIVQQPLSLKTCNMVPVGVQTMLAVIKASFSYFMMLRTFAN
>EposOR44
MKILNEYTKEKLSFLTPLLPYGVLESWDDLNPRLYHAVHIYWLKFYGLWYGTVSTCSVQFWTHLVYGLLVLWLVCFLPGIGEVVYLLRRRDNIGDIAEGLYLFLSEMYTYIKLSALWLNKKKIIDLLEYLHREEFKPSEVEHREILRKSIKTARFVMTYYSTICVGAVSVAIIMPLAEDFEVLPTNVEYPYFDVYKSPAYGIIYIHHIYYKPATCIIDGVMDTILSAFIASAIGQIEILSFNLRNFNMIAERRRQRLSRMGNLSNDQSTRYYVRSVFKDIIKHHNSIIRYVSLIESAFSLASALQLMLSVMVLCLVGIQFLSIEEPMSHPIQIAWMAIYLTCMLIEVFIICWFGDELIWKSKELSQAAFDAPWPTTDPKTAMFIIIFMERCKRPLRVTAGKIFTLSLDTYTNLINWAYKAFAVMRKMKK
>EposOR45
MDAMDLRYMKRVRFTLRSVGAWPDHVFSGCPTTKLSVVKRFGYTTFLLVTCCLSIVSQFAYLMKNMAVFSFVDLGQSVVPFMLSLVYAERTTLPMRRTYRSVIEEFVLKFHLIHHKNKSEFSFKMYNRVNKICEIATLIQHIQLFTASFMYNIVPFYQNYSSDMLSFERPENVTFKHSVNYLLPFEQNNGFVYTLVCMFNYFVSYNLGVLLCCHDLQICLIVFHIWGHLKIIEHNLNHFQRPSIAVNAKTVPLRYSNEESKDVALCLKNIIQHYIMTKDFVSKTSRAYSISMCVYHGLHLITDCVLLLECSTMDPNTLATYVLLTLVMFQQLIQLSVVFELISSKGDSLADAVYGLPWECMDNSSRRTVLILLQIVQQPLSLKACGMVPVGVQTMLAVLKASFSYFLMLKTFSNKNEHRTM
>EposOR46
MIFEKNINLSVSLSLTALKMFGFWAPDGLSREKRLLYNCYAFISFMFLLGTYLIIQVVDMFMIWGNLPLMTGTAFLLFTNLAQATKIASLVVRRRTVGAIIDDADLLLRGEEGRGRDIVKSCDRETSLQQLLYFCLTTVTVAGWAGSAEKNQLPLRAWYPYDTSKSPAYELTYVHQVGALFIAAYLNVGKDTLVTALIAQCRCRLRLLGLGLRTLCEDLVPGEQGMLTPEQEKTAWSRLRVVVQRHQAALEASSLLQECFSAPIFAQFLVSMVIICVTAFQLAAQTGNLVRLFSMGTYLLNMTFQVFLYCYQGNQLSEESIEIAGAAYSCPWYSCSTKLRRGLLVVMVRTRRAARLTAGGFTTLQLTSFMAIVKTSYSLFTVLQQAEESKT
>EposOR47
MAEAIADVQPKRYFAIHFYLLRFLGLGWWHHPDEDNHNNFPGLYIYYTIITEIVWVAGFVGLETIDPFIGEKDIDRFMFSLSFVITHDLTIIKLYIFLFKNRAIQDIVRTLEIDMYNFYQNNERNRATIRITRIMTGAFVFFGWITIGNTNVYGTIQDIRWKAEVAQLNDTSLRPPRTLPQPIYIPWKYQTDASYISTFVLETVGLLWTGHIVMGIDTFIGSVILHMSSQFVILQEAFITSYDRALSQLVTEIPQSRNTVENIVMPIENGDNAHEDSLDKMEAKVKSFYTDEQIEIAIEKTVRNCILQHQVLISCVEKFRMTYSYGFMTQLLSSMAAICVVMVQVSKDASSFKSIRLVTSLAFFVAMIIQLALQCFTGNELTLQAERVSDAVMQSKWDRMTPRVRRYLLMAMMRAQRPLRLTAAGFAYMDNGCFLAIMKAAYSYYAVLSQKEV
>EposOR48
MLKEFLDRLRTKEMPLLGPNIWCITTIGLRLPKSRSGKILCFLFHEIITFFVITQYIELFFITDLDTMITNIKSSSLSIICVMKSNTMLFWQDKWQKAFDYVTEADIFERTNGNPARDKIVANYTKQCALVTYYYYILLFFTNFGVISLNLIANLSSEEFRVALNNGTVNFPHIFSAWTPYDKNKDPYTWITVVWQAYICTIGAVIISAYDTTAVVLMIFFGAKFELLRLRCEELFKEDEVVTEEEFDGRLRQLHSLYTHMMENIRLVNSLLSPVMFLYVVLCSLVFCTSAFQLTFATSISQKVMLLEYLGFGITQLFLYCWISNDVLEKSSKLMLGPYESAWWVGSPRQRRAVLMLAVQMDRAYVFSAGPFTDLTLPTFVAIVKGAYSYYTLLRT
>EposOR49
MLKNFLKRFEDPSTPLLAPNLKCLRFVGLLLPESKIWKIIYILIHALQTLFGITQYVDICFITSDKSLLYNNLKTTMLGTVNVVKALSFLMWQKHWKDIINYVTKADLEQRRSNDKENHKIINRTTKYCRKVTYIYWSLEILTAVFVIMSPILKYILSSTYRENVRSGKEEYLQMINSWVPWDKTTFTGYAFACVYQTYAAILAVAWLSGFDATAIVVMVFFKGEMELLRRDSSKIFGSDDDPVGVEEAKRRLMKCHERHQEMIKFARLFDSCLSPCMLLYVIVCSIMLCVTSFQITTEKSPTQRILIAEFFVFGVAQLFLYCWHSNDVFYSSQDLYLGPYESAWCLKPVHRKDLMLLMVQFNKTLVFSAGPFAKLGMPTFISILRGAYSFYTILIKSYHEE
>EposOR50
MLKSFLAGLEDPKRPLFGPNYWFLNKTGLLLPENLFKRILCIIIHEIATFFVISQFIELYMIRSNLDLVITNLKISMLSIICVIKANTFVIWQDNWRQVISYITESDNFERENQDESKGKILSAYTRYSRRVTYFYWALVATTVVTVTTTPIMIWYSSQSFRDGFWNGTEPFPHIFSSWMPFDKERSPGCWFTVLWHIIICAYGSTIMAAYDTSAMVILIYFGGKLDLLRLRCQEMLGVGEGVTDQEADAVVRQLHSIHVLLLKHSRVFNSVLSPVMFFYMVMCSLMICASAYQLTSATNTTQKVLMAEYLIFSVAQLFMFCWHSNDVINKSQNAMTAPYESRWWTAGLHQRRSVLLLAGQLRVVHIYSAGPFTDLTLPTFITILKGAYSYYTLLNKTTKDTN
>EposOR51
MADTLKATHPQKYYLRVVSRLMFYFGFGTYWYEGSPTRYPRLYAAWCILIQSYIFIVVMNLVMAIIRPDLREEEKSEVVQLGFSQLLVVLKLIIIILQRHRIRAGFKKLLEEDRDIFCSLEVEKQSVKTAKAFFLPFIIGSYSHLSTTLVRWIFVSVMNGTPIQTQITYFPTPALAGFPYNVLRILIIAHWWLYVTIMITSDCLCCLPIFFIAAKFKQVRMYFENLGESDLREWTADDFMKAIVNGIKLHQNALWSASNIQSAMGILYGVQILLTVILAGISLFQLASLERTFMNMASGAVYIICISFLTGAYMINSGVITYEAEAVATAMFHCGWQRVPAERRLRTLLVVAIQRAQMPVYMTAFGVINLSHESYVTVLRAAYSFFALVY
>EposOR52
MSSLEKLADGLPLLVSVAVVIYFALYKKELYELVEFMNGNFKFHSARGLTNMTMDRSYKSAKNFAFVYTACTLFSVTMYVALPMIIHLWTKQPLQNWIYADVDATPYVLMAFLNQCLAQAFVGLAVGQLGVFFAANAILLCGQLDLLCCSVRNARYTGLLQTGVQHKALLQEHAGIVDDERHNYIYSESEARDSEYHYDTKVTSYFVDRRSQFDIYSAEFDAATADALRECARVCQVVAAYKDKFEDFVSPLLVLRVVQVTLYLCTLLYAASVKFDMITVEYLAAVALDIFVYCYFGNQIILQASRVSTAAYQSVWPAMGVRPRRLLLNILLANKRPVAVRAGRFLPMDLHTFVIIIKTSFSYYTLLDKINH
>EposOR53
MKPVSECFKISFFVLIVAGVWYPPSLENSRYVRLVNIYRVLAMITICIGMLSIQFVYFFTVVGVDLDKTIDATALFTFVGHLFKALTVIKNRKRINELXKTIDDEEDKDELMQNMATKLSLVSKIYNGGAGLTAVMWNLIPFTKPTLTLPFYYPDLPSNSPWFVSWYTYQSIILIINGVAQTSADHVFGGLMAFAATQLKLLQHKLETIGRKETELDVTADQKEQDDYNKAVSCVRFHLKIIRVVDELTSIFGAAAFGQFVLAAPLLCLSAFILTTSSDRTEIMTRLLYFGCISGQLFFYCFCGNMIKTESDRVATAAYNCSWESTSVRTQKTLKLLILRGQKTMSVVAGNLFELSMVTFGALLKSSYSFFAVLNKKHDD
>EposOR54
MTVVETMKNSHCLSSSITVMQYNGVWKPDGLTHRGEVAYKIFGVVTQVFLFYFMILAEIGYVYTFLDNVERVVDAAVLLFSHLVQAVKVLTIILRQERIKRMIQVADGPAFTKSDPKLKAILEGTTSLAANIGNMVLLSAFTTGIFWSIVPALNPELTLPLRTAYPFDINGPYIFAAMYAYSTISVTVSGVGDAAENFLVSGMFTIASAQLDVLREELEAIGVEGYSAENFEKATRCVQYHQRIIGYVEEMADIFGLPIFCQFVISSVVICMTIYKITVTKEPVEMVTMVFYLICVFMELLMYCYPGDVLLNKSLLISDAAYPNDWSGDRKTSRVLLLVAMRAQRPLVIDAGGLFRVCLPTAAAVVQTAYSYYALLRQQLQD
>EposOR55
MFRETYTLVLKYFKNNLIDVLDEMCWLRKLFWLQFVVYILAVVSHTGGVLERMADGADMVQLSGDLSATLVLWQVSVLYVQIYVNRKLIQKLILNIGAQWCSDDNLSPEMMEVKHQSVKSIHKWITYFYKILICFMHLYFCIPLFVTTVRHFVLKENFPFATIYKLKMPFSYEDNFLLYWMVSMADYGVLYNTGFLITSDLLLVNVSMNHLRTLFVILQDDLKCIVHSSAPFEEKTATSRLKEIIPKHANLLQLMVELSEAFGAIFLIHLAFFSGTMCFFGFAARVHCSPESIKNLLASSFILICIYSCCSYGQDLTDASLDVANAAYEGPWHVMSHEYRICILFIMLRSQKAYYIRSTSFTNISLQSFTKILNVTWSFLSLIDKVYED
>EposOR56
METLRRFGLKHHDLPTMLWNVTALLRVLALDVDGRNRRRIPIFVYLVTLASIACYVYVFVVSACWFIFFRNVQVELVEKIIIFSLGTSSTIGVTKFAYMYWNKKQLQDMVAAFLLCDSYVTPYSRMSRSIATTLRDVKKRAMVFWITIVGNATIYILVPFIIPGRNLPDNNQVIWGLEPMFDSPNFEMAHVIILLCVPIVAFAAVNITAFLIVVVGYAEAQMIALTQEMLNLWEDAQIDYKQKALEINHFVKDDSKQGTAINYFVKHRLESIMKTHAINIQLVKQVEDVFKNAIAWEFALLSSALIADLLGGLENTYLTIPFAIVQVAMDCFTGQKLLDANKAFETAVYHCKWENFDVSNMKLVMVILQSAQKTMKLSAGGVTCLSYMSLMSVVRSIYQAYAALHSTMNKG
>EposOR57
MYPSFQAFRQNFDALARVGYFKIVSKPQTSLKQSLHDAYRTAVWVLVLTYNLQHVIRVIQSRHSTDQMVDTLFVLLTTLNTLGKQIAFNARSARIDRLVQIIEGPLFASRNVYHEKIMKAHALEMSRLLKLYHVAIYVCGFMFGLFPLVNRILGEEVEFTGYFPFHTNDVLPFAIALSFNTIVITFQAYGNVTLDCTIVAFFAHSKIQLQMLRYNLEHLVDRNWAELDAKVNNTSVPRAFKDIEDAAFGELLRKRVAHCVEHYKLIVWFTNEVETVFGEAMVVQFFVMAWVICMTVYKIAGLSLFSAELVTMAIYLCCMLAQLFIYCFYGTQVKYESEFINHSLYCCDWVSLSPRARRLLLVMMARCGRAVAPRTAYIIPMSLETYIAVLRSSYTLFTFLERKS
>EposOR58
MQPLDVAETYRTNKTVHFFRKICKIIYLSCATNFSFEEMKLPPLFIKIYSPLSKILEVIVVVFIASEWGSYFTQNNLTEKQTADMHLFAFSHIVIYSIYASAMYHKDRIRQLVLTLTVTLKKVCNDEEIERMMIKKTYWYLTAMXFXCSGSLFSYGLDAGVQALTSNATFTTVIPIWPDVEDRRFIASVARXIYYIIWWIFVTRVISIYFIVLSITICLGHQFTNLHKYFLDLXDIFEEVGSQEDKERRYEDAVKVGVKMHSITLWCAEQAQVTCGVAYSGQVIINVSVLVLLMIQMVNTERTLSGVVPIVMLGSSVLVGSAVFMLNAGDITIEASRLPTAMFLSGWQHCRGPASVRARRLITIAMAEAQKPVVIKGLGVIELSYQSYVSIVKSSYSLFSVIYSY
>EposOR59
MASKVEEARGEINETLSLCLFSMRWIGLSFEPPASTRAYLRQKLMFIASVCAIVYHVFSEIVYIGLTLSNSPRVEDVVPLFHTFGYGALSIAKVFALWYKKDVFAEHLQELSGIWPMPPLDENAQLIKETSISALRLVHRWYFAMNMGGVLFYNVTPICVYFYELWMGQDAKVGFVWVSWYPFDKYEPTNHVFVYIFEVFAGQTCVWIMLCTDLLFSGLASHIALLLRLLHSRLETLAATEKTNEEYYKEIIGNIKLHQRLIRYCNDLEEAFTIVNLVNVVLSSVNICCVVFVIVLLEPFVAVSNKLFLGAALIQIGMLCWYADDIFHSNADVALAVYKSGWYRTDPRCRRALIFLIRRAQKPIAFTAMNFTNLSLVTYSSILTRSYSYFALLYTMYNNS
>EposOR60
MSQTDDTSRREIHRTLDLCNFCTRMIGLSFIDEPPTSVFAKIKTTSIFVISALALILLVVGEIAYVTSLILRTTSVAEFVTSLHIVGYGSMSISKLLTLWFKRHTFRKLIEDLEDIWPVAPENQEEEDIKQKSLKDLRLGQSWYAFFNVLGVVMYNITPIGIHLYRRSRGMPSVMGYVWHVAYPFDKTQPINHVFVYAFECFAGASSMWSMVSSDMIFTTMASHIGLLLRVLQVKIRRLGLTATDGDASPSTELLHTGYYQEIVNLIKIHQRLISYSDDLEETFSLVNLINVMLSSVNICCVMFVIVLLEPWMAMSNKFFMGAALTQVGILCWYADEIYRASVGVADAVYASGWYRGDARSRRALVVLIQRSQKPLYFTALKFRPITMTTYSSIITTSYSYFTLLYTVYRSD
>EposOR61
MDFVTTLSSRICLYPFHNRPKYKLFCFYFICFLIFFVTAQQFAALCIYGFKSFLDIVSIAPNIGVSIISVTKYLKVHRNKEIYESIFNHLRNNMWDIVDKKSQETCKILRRYHKVMTFIILWYTYYVVPLILFVVTFPLLIMYYDSEILGRDLEYRYLFEAWYPFDKIKWYYAAYAWESLMTAVVVCIYTFSDLLNVSFVGYICMELRLLGTHLRQLIEPKDIMNLKRSHDVTAVHEKIKRRLKSIILKHVFLANVVSQLDEILGDIMFVNYTLGSILICLTAYTFTVVDEFYSTVRFFCFFISFMFSILHQCVMGQVISDHSEALVEDLYCSEWTYCDRDTKKLVLLFIMRMQNPFQLTAKNYIIMNLHTFTTICSSAYQCFNLLRTMYDPKLN
>EposOR62
MALLASLWRRLTPTKALEDSSGKLETAFFESVYRVIYITGLSHLELGIGYRLYSSWVKLMMSLFAAGETWYLVSSYQLVDIFIEQLNVMVIQLTALIRFKSKRDHERLYKKLATSMELSNYDTSTPARSALVELWRLRSEKYLKLIYALGTCTLIMWFVYPLIDDVECNLMVAVRLPLDYCTPVRYPIAFLTSMVAFCFVAYFVMTNDVIMQAHLMHLLCQYAVLIDCFENILVDCERDFQGVSRNELIHNNDFRTKYLERLGGLVDQHKQLLNHTMELRKILSAPMLAQVMASGMQICFAGYQVTMTISESASKFLMSFLYLGYNMFQLFVVCRWCDEIKTQSVKIGDALYCSSWERGLTTIPGVRTRLMLVAMRAHKPVVLTAGGLYDLSLSSFADLVKSSYTALTVLLRLRDD
>EposOR63
MTLLASLWRRLTPTNALGDSSGKLETAFFESAYRVIYATGWSCYDDRIGYSLYSNTVKLMIALFAVGEAWYLASNYQSLDIFVEQLNVMVIQITALFRFKSMREHQHIYKKLAATMESSTFDTSTPARQALVEYWRLRSERYLKLILGLGICTLAAWFVYPLIDDVECNLPVSVRLPLDYCSPILYPVAYLTTFTAFNYAAYFVMTNDVIMQAHLIHLLCQYEVLVDCFENILVDCEEHFKGVSRNSLIQNKNFRLKYLERLGQLVDQHKLLLNHTMELRKILSLPMLAQVAASGMQICFAGYQVAMTITDSITKFLMSFLFLGYNLFQLFIFCRWCDEIKTQSEKIGDALYCSGWERGLTTIPGVRRRLLLVGMRANKPLVLTAGGLYDLSLSSFANRTTRYGDCYSKTNVLVLVLLD
>EposOR64
MTIVQNARSFVYKEGFDWDKPEITLQFFHPQLQMFFAVNGIFFNNRESKIRFVWPLLSALLAMIANCFELMFMWHGFEIKDYGFVTECFCYFFILGSVVIVYISMLRNRDKIFMLSNNMNKDFLFICNLGSQYRDTFFKGQLLIWKLCWSWLCFAIFVALLYISNTLLYLLYQSTLATQDEHMVRPFMFPIWLPADDPHRTPNYEIFLALEIVLIFIVFCSFVLYVYILFHLLLHYYNLMDMILIAFGELFDGLDEDVATLEPEDPRRRAVQAQLNSRMGRIARWHHSVFESVETVSSVYGPALVYQTMFSSVVICSIAFQVAEQLSEGKVDYLFAVLGIGACLQLWIPCYIGTLLRNKGFSLGDRCFYCGWHGTSLGRLLRRDLVIFIQRSQEPLAIKFTALPHLKLETFSSIMSSAYSYFNMLRQYNS
>EposOR65
MTIIQNAKSFVFKEGFDWDKPEMTLQVFHPQLELFFAVTGIFFNNRDSKIRFLWPLLSSMLSLVAGSLEIMFIWHGIDIKDYGLATESFCYVFILNSVIIVYFCMLMNRGKLFMLLHNMNKDFIFICNLGPQYRDAFLKGQLLIWKLCWSWFSFAIFGACLYICNTLLYLLYQSTIATQDEHMVRPFIFPKWLPADDPYRSPNYELLFAFDITLIFVVLCSFVMYVYILFHLLLHYYNLLDMILIAFGELFEGLDEPAAALPREAPRRRAVQAELNRRMGRIARWHHSVYESVDTISSVYGPALVYQTMFSSVVICLIAFQVAEQLSEGKFDYLFGILGIGACLQLWIPCYIGTLLRNKGFSVGDRCFYCGWHGSALGRLLRRDLVIFIQRSQDPLAIKFTALPHLQLETFSSIMSSAYSYFNMLRQYN
>EposOR66
MTFPKYQKTKTTEFFFNLNRVIFFCSAINFWVZEIGIPTLFVKIYQNLSKLIHVAAYLFIAFEWGAFYTQNSLTEKQKADRFLMSFSHTILYSFTIVITHHQERVRELLFTLAVTLKEDFNDAATERLMMKRTKFYTSAFVVICGNALIFYGIDGIVQVAYSDGTFVTLIPFWPDVGDHRAVAGAARIATYVFWWIFMARVTSAYLLVLAITICLSHQYINLQLYFKSLEDIFKQKYLTQRIKEGRYEQALKVGVKLHATTIWCTQQVQNTCGMVFSGQIIVNITVMVLLMSQMVNSESTMSNTLPIAATIVSMLFSTGLIMWNAGDVTVEAARLPTAMFLSGWQHCQDKASRRIRRLLLIAITQSQKPVIIKTLGVIELSYQSYLSIVKTSYSIFSVLY
>EposOR67
MDYLKESPLEFSKPFAICFDLLAKANITIHDQKRSIRSKIRSLLLLVCYVTFYVSLAISFSKVFTGELGFYELANLLPIIIVATQGAMKGIVIITNLTKARTLIYELGAMWRTTGLTRKQLERKGLMLKRLNLCNAVFYWMNIVGTWQYILVPLFETLFRTFVLGQDKQLFPFICTFPFDSNKNWLVYLVTYFYESYSMLHLIYMYLGVEFLMITLCSHLATEFELLREEILHARPILETVDVPNDSRNDINICDDDIDHDIMIINDAEDDIRLDEDKPDIKDVIRRHQKLIMLSETLDDIFNKMIFFNLLFATITICFFGFVAKIARDPPEMANNFVGVVASMIPIFNLCYYAEMLSGASAGVADSAYHNLWYEGDLRYQKIIIFIIVRSQKACSLTSMRYSPVTLNTFTTVLSTTWSYFSLAISVYETDKQ
>EposOR68
MPSTLAGSFAKHLRIFKIIGLDFLGDPCMEHRCRHVSFVVMLLLFYTGQLLFFYKSDEIGADFLDIANAVPLLMLATQDLFKIVALRKKYRIKAIILEIAELWPNDVENEERKYIMDSWLRNLKMFNDCVYKFVAFAIIVFVWVTFVITVFSSGDGETTYQFPFMLYYPFEIDSLWKYSAAFLYQAVDGSIIHLCLYLPCDLLLFTLTVDICILLRLLQYDLENIRVVGKDGKGFHNPAEAEASYRAVAQLARTHQKLVQISESLNEVFGAIIFAAVSLSSVILCFFGFLSITVSGSQYQMLRSFLAALVTLFIVFCLALPGQILSDASCGVADAAYKSLWYESDLKFRKIVVIMIARAQKPCQLSAMGYSIMNFNTFCKVCSTSWSYLSLLNQMYQDNER
>EposOR69
MGSREVALFDENLKKANEVLKYIGLRTDDEESHQSFVERARSKWFFWFFNLTLYSELLGELAWFVEKGIMGSTFIEATYTLPCATLCLLGSAKTYYRIKYGDLINDLIYSLRKLQSADPESGIYADPIAYEAIRKIVNKLGLAIKALTIFNTCGLIAFLFGPLAIMLFLYQTTGVTKLRFPFLILYPFNAFDLRFYPFVYFHQMVGGVFAVYTIFGPDCLYYLFCTFVQVQFCSLKYDLERIVPSRSHLRLQADKDAYKTKFEACITRHRELIRCVNLIETIYCKSALFNFMSSSLLLCLAGFNIVAYEDVAMLGNFLSFLVMCLLQIYLICYYGDNVSRASVAISQAVYNSEWYNLDAKTAKDLRMVLIRSQKPCKLTAYTYTEINLNTFTRILSTSWSYFALLQSVYSRN
>EposOR70
MGLRQLAVFDANLEKANKVLKYIGLQTDDEESDQTFMERIKSKKFFWFFHLMLYAEVLGELAWFVEKGVIGNTFIEATYTLPCATLCFLGSAKCYYRIKYGDHINDLIQALRELQSSESEFGIYADPIAFEAIRKIVKTLGLAIKALTIFNTFVLIAFLLGPLAIMLFIYLTTGVVELRFPFLILYPFNAFDLRIYPFVYVHQVVGGMFAIYTIFGPDCLYYLFCTFIEVQFCSLRYDMERIVPPNLRRQPETDAYRKKFRACFTRHTELIRCANLIETIYCKSALFNFMCSSLLLCLAGFNIVAYEDVAMLGNFLSFLVMCLLQIYLICYYGDNVSRASVEISHAVYNSHWYNLDAKTAKDLSMVLMRAQKPCKLTAYSFTEINLTAFTRILSSSWSYFALLQSMYNRK
>EposOrco
MGKVKTQGLVSDLMPNIKLMQTVGHFLFNYSDETGGMSMLLRKVYASTHAVLIVINFLCMAVNMAQYSDEVNELTANTITVLFFAHTVIKLLFFALNSKNFYRTLAVWNQSNSHPLFTESDARYHQLALNKMRRLLYFIGTVTVMAVVSWITITFFGESVRLIADKESNDTLTEPAPRLPLKAWYPFNAMSGTMYIVAFVYQIYWLLFSMAIANLMDVMFCSWLIFACEQLQHLKAIMKPLMELSASLDTYRPNSSELFRASSTEKSEKVPDPVDLDIRGIYSTQQDFGMMLRGAGGRLQNFNNPNPNNPNGLTQKQEMLARSAIKYWVERHKHVVRLVASIGDTYGTALLFHMLVSTITLTLLAYQATKIDGLNVYAFSTIGYLSYTLGQVFHFCIFGNRLIEESSSVMEAAYSCQWYDGSEEAKTFVQIVCQQCQKAMSISGAKFFTVSLDLFASVLGAVVTYFMVLVQLK
